# Supplementary material for: CTCF orchestrates the germinal centre transcriptional program and prevents premature plasma cell differentiation
Source: Nat Commun. 2017 Jul 5;8:16067. doi: 10.1038/ncomms16067 (PMC5504274; doi:10.1038/ncomms16067)
Supplement: Supplementary Data 1 [file ncomms16067-s2.xlsx]

## Sheet: Supplementary Data 1
Ensembl ID	MGI Symbol	log FoldChange (CTCFfl/fl vs CTCFfl/+)	P.Value	adj.P.Value
ENSMUSG00000020383	Il13	-4.60693	5.9353e-07	2.01137e-05
ENSMUSG00000024798	Htr7	-4.10897	6.42336e-07	2.14089e-05
ENSMUSG00000047250	Ptgs1	-4.05206	1.51389e-13	2.44887e-11
ENSMUSG00000034981	Parm1	-3.90858	1.27285e-15	3.08844e-13
ENSMUSG00000029925	Tbxas1	-3.1327	1.59265e-07	6.3144e-06
ENSMUSG00000005540	Fcer2a	-2.94454	1.06423e-40	4.30374e-37
ENSMUSG00000101751	Gm2427	-2.92885	0.000307878	0.00358462
ENSMUSG00000081309	Gm12397	-2.90153	3.29324e-05	0.000574872
ENSMUSG00000084353	Gm15452	-2.86442	0.000233905	0.0028635
ENSMUSG00000023132	Gzma	-2.81656	1.86022e-10	1.61201e-08
ENSMUSG00000036053	Fmnl2	-2.80365	1.90018e-25	1.92109e-22
ENSMUSG00000081535	Gm15453	-2.58312	0.001959	0.0158127
ENSMUSG00000024402	Lta	-2.56319	8.64426e-16	2.18484e-13
ENSMUSG00000030657	Xylt1	-2.48788	1.2454e-13	2.04179e-11
ENSMUSG00000063954	Hist2h2aa1	-2.4867	8.07515e-07	2.61247e-05
ENSMUSG00000041782	Lad1	-2.43968	6.33905e-08	2.82157e-06
ENSMUSG00000024737	Slc15a3	-2.3982	4.63803e-39	1.40672e-35
ENSMUSG00000035186	Ubd	-2.39252	0.000748851	0.00740429
ENSMUSG00000035148	Gpr33	-2.31108	5.13047e-06	0.000125237
ENSMUSG00000022912	Pros1	-2.29594	8.57282e-20	4.16022e-17
ENSMUSG00000034394	Lif	-2.28634	1.50982e-15	3.59159e-13
ENSMUSG00000100838	Gm29094	-2.2374	0.00232671	0.0178441
ENSMUSG00000020679	Hnf1b	-2.22196	0.00071913	0.00718065
ENSMUSG00000039377	Hlx	-2.21325	2.63523e-13	4.15202e-11
ENSMUSG00000058838	Rps27a-ps2	-2.18771	0.0049542	0.0315674
ENSMUSG00000024140	Epas1	-2.15877	4.71057e-10	3.68701e-08
ENSMUSG00000026630	Batf3	-2.11663	2.73714e-15	6.26547e-13
ENSMUSG00000050395	Tnfsf15	-2.08372	0.00124793	0.0111077
ENSMUSG00000029026	Trp73	-2.08088	0.00117661	0.0105973
ENSMUSG00000054263	Lifr	-2.04881	5.93732e-23	4.00175e-20
ENSMUSG00000035164	Zc3h12c	-2.01227	7.4403e-08	3.25869e-06
ENSMUSG00000049410	Zfp683	-2.01038	0.00123392	0.0110397
ENSMUSG00000043050	Tnp2	-2.00043	3.94393e-05	0.000665476
ENSMUSG00000081126	Gm15784	-1.99383	0.00187994	0.0153173
ENSMUSG00000062157	Ifnlr1	-1.97622	0.000135357	0.0018348
ENSMUSG00000068154	Insm1	-1.94954	1.81495e-18	7.71775e-16
ENSMUSG00000062638	Btnl1	-1.90416	0.00171403	0.0143016
ENSMUSG00000005493	Msh4	-1.88127	0.00543178	0.0339507
ENSMUSG00000026981	Il1rn	-1.86921	0.000888954	0.00849865
ENSMUSG00000031785	Gpr56	-1.86433	0.00775851	0.0442115
ENSMUSG00000024736	Tmem132a	-1.86245	0.000958965	0.00898391
ENSMUSG00000031441	Atp11a	-1.8592	1.18115e-23	8.95609e-21
ENSMUSG00000090570	Gm17041	-1.83844	3.40227e-05	0.000589662
ENSMUSG00000005089	Slc1a2	-1.83252	0.0029513	0.0212494
ENSMUSG00000053846	Lipg	-1.82208	1.24553e-06	3.82551e-05
ENSMUSG00000028793	Rnf19b	-1.79415	2.95356e-33	5.11895e-30
ENSMUSG00000005268	Prlr	-1.79343	0.000206672	0.00259023
ENSMUSG00000032011	Thy1	-1.77692	1.75703e-13	2.80477e-11
ENSMUSG00000058385	Hist1h2bg	-1.76564	3.87073e-06	0.000100556
ENSMUSG00000049764	Zfp280b	-1.74254	7.33762e-37	1.7804e-33
ENSMUSG00000085977	Gm5970	-1.72436	0.00401203	0.0270261
ENSMUSG00000017002	Slpi	-1.7095	5.00505e-08	2.30879e-06
ENSMUSG00000035133	Arhgap5	-1.69549	1.16901e-07	4.85701e-06
ENSMUSG00000055170	Ifng	-1.68104	3.47427e-12	4.84481e-10
ENSMUSG00000024985	Tcf7l2	-1.67811	0.00199906	0.0160342
ENSMUSG00000083708	Gm13123	-1.66021	0.00796825	0.0449632
ENSMUSG00000097469	Gm26733	-1.65349	0.000320543	0.00370012
ENSMUSG00000069268	Hist1h2bf	-1.64122	0.00503928	0.0320086
ENSMUSG00000032012	Pvrl1	-1.61109	0.000139464	0.00187997
ENSMUSG00000024030	Abcg1	-1.57508	3.95717e-05	0.000666501
ENSMUSG00000097418	Gm26667	-1.57224	1.46644e-11	1.72727e-09
ENSMUSG00000032578	Cish	-1.5568	4.06512e-16	1.12087e-13
ENSMUSG00000099413	Gm17767	-1.54862	8.17281e-09	4.72155e-07
ENSMUSG00000032092	Mpzl2	-1.50697	0.00162418	0.0136932
ENSMUSG00000028789	Adc	-1.49545	0.00624852	0.0375283
ENSMUSG00000025790	Slco3a1	-1.49033	3.49027e-07	1.24541e-05
ENSMUSG00000035183	Slc24a5	-1.48184	0.00744323	0.0429597
ENSMUSG00000040405	Havcr1	-1.48158	4.09618e-06	0.000104842
ENSMUSG00000036902	Neto2	-1.4761	0.00237115	0.0180982
ENSMUSG00000003541	Ier3	-1.47206	0.00177478	0.0146574
ENSMUSG00000091021	Gm17300	-1.46134	1.77554e-10	1.56093e-08
ENSMUSG00000061436	Hipk2	-1.44432	5.7503e-14	1.02592e-11
ENSMUSG00000040413	Timd2	-1.43844	6.34922e-08	2.82157e-06
ENSMUSG00000002578	Ikzf4	-1.43309	0.00447203	0.0292531
ENSMUSG00000051435	Fhad1	-1.43221	0.00223676	0.0173615
ENSMUSG00000046999	1110032F04Rik	-1.43002	1.05627e-08	5.79848e-07
ENSMUSG00000085913	Gm15601	-1.39378	0.00372661	0.0255142
ENSMUSG00000029518	Rab35	-1.39301	5.91233e-24	5.00031e-21
ENSMUSG00000052565	Hist1h1d	-1.37728	6.95182e-05	0.00105954
ENSMUSG00000038764	Ptpn3	-1.37719	8.79319e-10	6.20227e-08
ENSMUSG00000026628	Atf3	-1.37697	2.02797e-08	1.03772e-06
ENSMUSG00000034066	Farp2	-1.36059	0.0027431	0.0201772
ENSMUSG00000003418	St8sia6	-1.35941	1.04812e-06	3.26884e-05
ENSMUSG00000025854	Fam20c	-1.35909	0.000116986	0.00162017
ENSMUSG00000024891	Slc29a2	-1.35275	7.63445e-05	0.00114425
ENSMUSG00000025969	Nrp2	-1.35249	0.000743058	0.007359
ENSMUSG00000040078	Gm9769	-1.35227	9.2281e-06	0.000202451
ENSMUSG00000028542	Slc6a9	-1.30737	6.88047e-06	0.000157796
ENSMUSG00000024459	H2-M5	-1.30513	0.000109656	0.00153619
ENSMUSG00000027533	Fabp5	-1.29545	2.21e-15	5.15611e-13
ENSMUSG00000081999	Gm13461	-1.29347	0.000198599	0.00250458
ENSMUSG00000015846	Rxra	-1.28438	0.00308872	0.0219651
ENSMUSG00000022456	Sept3	-1.26173	0.0005592	0.0058687
ENSMUSG00000039911	Spsb1	-1.23347	0.00528677	0.0331811
ENSMUSG00000069273	Hist1h3e	-1.2294	0.00513591	0.032485
ENSMUSG00000030539	Sema4b	-1.2198	6.83494e-15	1.42968e-12
ENSMUSG00000091272	Gm17641	-1.2128	0.006345	0.0379761
ENSMUSG00000022876	Samsn1	-1.20161	3.23096e-20	1.70426e-17
ENSMUSG00000039384	Dusp10	-1.19896	3.19941e-08	1.55261e-06
ENSMUSG00000022768	Ccdc116	-1.19593	0.00789737	0.0447297
ENSMUSG00000063972	Nr6a1	-1.19005	0.0032729	0.0229675
ENSMUSG00000029534	St7	-1.187	9.0345e-10	6.33564e-08
ENSMUSG00000079575	Rbpsuh-rs3	-1.18025	5.58778e-09	3.33945e-07
ENSMUSG00000069662	Marcks	-1.16014	5.85656e-13	8.99389e-11
ENSMUSG00000020834	Dhrs13	-1.15626	0.00523275	0.0329614
ENSMUSG00000056749	Nfil3	-1.15382	2.60625e-14	5.09983e-12
ENSMUSG00000027858	Tspan2	-1.14663	9.06068e-17	2.89274e-14
ENSMUSG00000028602	Tnfrsf8	-1.14617	9.36004e-08	3.98442e-06
ENSMUSG00000101635		-1.14147	0.000532899	0.00562746
ENSMUSG00000022742	Cpox	-1.13973	6.76513e-15	1.42968e-12
ENSMUSG00000021418	Rpp40	-1.13902	5.17399e-05	0.000827021
ENSMUSG00000053580	Tanc2	-1.12474	4.93026e-05	0.000792237
ENSMUSG00000097769	Snhg4	-1.12018	3.03817e-11	3.20514e-09
ENSMUSG00000074403	Hist2h3b	-1.11528	0.00216702	0.0169614
ENSMUSG00000091964	BC037034	-1.1115	4.31894e-06	0.00011031
ENSMUSG00000021200	Asb2	-1.10682	6.99099e-05	0.00106151
ENSMUSG00000019876	Pkib	-1.10475	1.25786e-17	4.36009e-15
ENSMUSG00000020978	Klhdc2	-1.09664	1.26624e-15	3.08844e-13
ENSMUSG00000028332	Hemgn	-1.09595	0.000340418	0.00387788
ENSMUSG00000034792	Gna15	-1.09297	0.00544743	0.033996
ENSMUSG00000038729	Akap2	-1.09054	7.26461e-14	1.27731e-11
ENSMUSG00000037902	Sirpa	-1.0833	0.000797885	0.00781901
ENSMUSG00000029050	Ski	-1.08241	3.40929e-06	8.97213e-05
ENSMUSG00000038608	Dock10	-1.08158	1.89616e-14	3.77117e-12
ENSMUSG00000025920	Stau2	-1.07704	2.15648e-06	6.02821e-05
ENSMUSG00000030031	Kbtbd8	-1.07232	4.12479e-05	0.000685506
ENSMUSG00000024401	Tnf	-1.06794	0.000171762	0.00220977
ENSMUSG00000053716	Dusp7	-1.06748	1.36574e-07	5.59768e-06
ENSMUSG00000074141	Il4i1	-1.05917	4.67629e-15	1.05061e-12
ENSMUSG00000078700	D030028A08Rik	-1.05864	6.20076e-05	0.000964457
ENSMUSG00000028970	Abcb1b	-1.05149	2.49745e-10	2.1041e-08
ENSMUSG00000029821	Dfna5	-1.04576	0.000182687	0.00232566
ENSMUSG00000005698	Ctcf	-1.04469	5.09465e-18	1.93151e-15
ENSMUSG00000097180	2700038G22Rik	-1.0338	5.38102e-07	1.83378e-05
ENSMUSG00000027351	Spred1	-1.03169	4.95307e-08	2.29353e-06
ENSMUSG00000002699	Lcp2	-1.02938	0.000145261	0.00194301
ENSMUSG00000083061	Gm12191	-1.02761	0.00370087	0.0253667
ENSMUSG00000101972	Hist1h3i	-1.02439	0.00776632	0.0442293
ENSMUSG00000030790	Adm	-1.02337	0.0080412	0.0452485
ENSMUSG00000033871	Ppargc1b	-1.01708	1.93697e-07	7.41305e-06
ENSMUSG00000037315	Jade3	-1.00686	9.19806e-05	0.00133802
ENSMUSG00000028261	Ndufaf4	-1.00212	3.09812e-07	1.12198e-05
ENSMUSG00000045827	Serpinb9	-1.00122	6.66431e-09	3.88709e-07
ENSMUSG00000031779	Ccl22	-0.992309	9.0968e-09	5.10182e-07
ENSMUSG00000029153	Ociad2	-0.98221	0.000354164	0.00398953
ENSMUSG00000048895	Cdk5r1	-0.981102	1.84045e-06	5.27858e-05
ENSMUSG00000038037	Socs1	-0.980058	1.77857e-09	1.1791e-07
ENSMUSG00000021678	F2rl1	-0.979059	2.26894e-05	0.00042611
ENSMUSG00000064043	Trerf1	-0.97903	0.000103867	0.00147382
ENSMUSG00000097412	1810014B01Rik	-0.973694	0.00699082	0.0408933
ENSMUSG00000092203	1110038B12Rik	-0.971703	2.98556e-09	1.87673e-07
ENSMUSG00000020142	Slc1a4	-0.970878	0.000626287	0.0064065
ENSMUSG00000079043	Fastkd5	-0.970793	5.07092e-06	0.000124788
ENSMUSG00000026283	Ing5	-0.967013	1.06629e-09	7.39213e-08
ENSMUSG00000032478	Nme6	-0.966325	0.000221055	0.00273657
ENSMUSG00000027200	Sema6d	-0.965145	3.8461e-07	1.36836e-05
ENSMUSG00000053907	Mat2a	-0.957673	3.04837e-12	4.35093e-10
ENSMUSG00000026358	Rgs1	-0.957068	0.00103548	0.00958965
ENSMUSG00000076441	Ass1	-0.953679	2.49476e-10	2.1041e-08
ENSMUSG00000027555	Car13	-0.952619	0.000483564	0.00519168
ENSMUSG00000029276	Glmn	-0.951757	1.36985e-05	0.000282636
ENSMUSG00000031700	Gpt2	-0.949305	1.17562e-05	0.000248308
ENSMUSG00000084883	Ccdc85c	-0.948376	0.00486439	0.0311753
ENSMUSG00000031959	Wdr59	-0.947691	1.57739e-10	1.41755e-08
ENSMUSG00000001627	Ifrd1	-0.94699	1.14613e-07	4.7948e-06
ENSMUSG00000054321	Taf4b	-0.946842	1.01817e-05	0.000220579
ENSMUSG00000026107	Nabp1	-0.946524	9.42316e-09	5.22017e-07
ENSMUSG00000033306	Lpp	-0.944943	4.37483e-06	0.000111269
ENSMUSG00000081058	Hist2h3c2	-0.944534	0.00522388	0.0329398
ENSMUSG00000026806	Ddx31	-0.942031	8.16276e-06	0.000183051
ENSMUSG00000055491	Pprc1	-0.936255	3.45374e-13	5.37189e-11
ENSMUSG00000046034	Otulin	-0.936051	3.35192e-11	3.50564e-09
ENSMUSG00000005667	Mthfd2	-0.92807	1.12317e-13	1.86662e-11
ENSMUSG00000032892	Rangrf	-0.923682	0.000205699	0.0025807
ENSMUSG00000030878	Cdr2	-0.919785	0.000861672	0.00828352
ENSMUSG00000029752	Asns	-0.912	1.48606e-09	1.00161e-07
ENSMUSG00000022299	Slc25a32	-0.91181	9.19237e-07	2.90421e-05
ENSMUSG00000042354	Gnl3	-0.911229	2.35844e-11	2.60114e-09
ENSMUSG00000035049	Rrp12	-0.907938	4.51023e-10	3.57635e-08
ENSMUSG00000020570	Sypl	-0.90793	1.53085e-11	1.7858e-09
ENSMUSG00000035828	Pim3	-0.907793	2.79872e-11	2.98341e-09
ENSMUSG00000037868	Egr2	-0.907603	5.227e-10	3.96337e-08
ENSMUSG00000006219	Fblim1	-0.905873	0.0024993	0.0187866
ENSMUSG00000034111	Tmed8	-0.904107	2.02103e-11	2.27029e-09
ENSMUSG00000028792	Ak2	-0.902742	7.03017e-10	5.10719e-08
ENSMUSG00000053897	Slc39a8	-0.899727	0.00152252	0.0130755
ENSMUSG00000031562	Dctd	-0.899278	1.55531e-05	0.000312401
ENSMUSG00000048277	Syngr2	-0.892261	5.39277e-10	4.06367e-08
ENSMUSG00000030188	Magohb	-0.886603	0.000236091	0.00288155
ENSMUSG00000042719	Naa25	-0.885376	2.46523e-11	2.69443e-09
ENSMUSG00000000561	Wdr77	-0.874958	8.71211e-12	1.08929e-09
ENSMUSG00000039191	Rbpj	-0.873226	4.61892e-10	3.63875e-08
ENSMUSG00000033060	Lmo7	-0.873197	0.00122959	0.0110091
ENSMUSG00000006442	Srm	-0.869843	1.58683e-08	8.55619e-07
ENSMUSG00000054072	Iigp1	-0.865456	1.68281e-09	1.12175e-07
ENSMUSG00000040596	Pogk	-0.865393	4.39957e-06	0.000111664
ENSMUSG00000005087	Cd44	-0.856284	1.52303e-09	1.02085e-07
ENSMUSG00000018428	Akap1	-0.854956	1.70978e-06	5.01041e-05
ENSMUSG00000027583	Zbtb46	-0.852644	0.000760014	0.00749634
ENSMUSG00000034203	Chchd4	-0.851707	5.25642e-07	1.80654e-05
ENSMUSG00000022325	Pop1	-0.851079	2.41514e-08	1.19594e-06
ENSMUSG00000001707	Eef1e1	-0.849732	5.74328e-10	4.27469e-08
ENSMUSG00000038214	Bend3	-0.849254	1.42816e-06	4.3208e-05
ENSMUSG00000052551	Adarb2	-0.848628	0.00307597	0.0219129
ENSMUSG00000076614	Ighg1	-0.843421	2.44067e-09	1.56668e-07
ENSMUSG00000024270	Slc39a6	-0.837078	1.4909e-08	8.07485e-07
ENSMUSG00000053801	Grwd1	-0.836784	1.65947e-08	8.90829e-07
ENSMUSG00000025962	Fastkd2	-0.836301	4.75569e-05	0.000771337
ENSMUSG00000027076	Timm10	-0.835095	0.000351836	0.00398291
ENSMUSG00000053080	2700081O15Rik	-0.831299	5.86043e-06	0.000138865
ENSMUSG00000020974	Pole2	-0.830401	6.10418e-06	0.000143519
ENSMUSG00000025225	Nfkb2	-0.830306	2.28914e-08	1.15236e-06
ENSMUSG00000021930	Spryd7	-0.830296	0.00585673	0.0357593
ENSMUSG00000062175	Tgif2	-0.829123	2.23966e-06	6.20356e-05
ENSMUSG00000020116	Pno1	-0.827896	3.57797e-08	1.70227e-06
ENSMUSG00000046441	Cmtr2	-0.827832	0.000579203	0.00603213
ENSMUSG00000027395	Polr1b	-0.826158	7.19519e-11	6.81969e-09
ENSMUSG00000060950	Trmt61a	-0.820245	1.1469e-05	0.000244968
ENSMUSG00000020648	Dus4l	-0.817772	0.00165198	0.013889
ENSMUSG00000030748	Il4ra	-0.817138	5.61727e-09	3.34062e-07
ENSMUSG00000024066	Xdh	-0.815733	0.00234633	0.0179594
ENSMUSG00000059336	Slc14a1	-0.81524	0.00834475	0.0465893
ENSMUSG00000058006	Mdn1	-0.815121	8.61561e-08	3.71751e-06
ENSMUSG00000057134	Ado	-0.814463	1.84006e-08	9.58096e-07
ENSMUSG00000040010	Slc7a5	-0.809008	6.19107e-07	2.08061e-05
ENSMUSG00000031504	Rab20	-0.807504	0.00664676	0.0393167
ENSMUSG00000020396	Nefh	-0.806521	0.000299661	0.0035024
ENSMUSG00000025980	Hspd1	-0.802631	1.42135e-07	5.76718e-06
ENSMUSG00000051817	Sox12	-0.798015	4.33024e-05	0.000714754
ENSMUSG00000041774	Ydjc	-0.795682	9.64711e-05	0.00139332
ENSMUSG00000000776	Polr3d	-0.790153	2.7887e-05	0.000501222
ENSMUSG00000028948	Nol9	-0.789858	1.59829e-10	1.42577e-08
ENSMUSG00000089726	Mir17hg	-0.786414	0.00177037	0.0146309
ENSMUSG00000041747	Utp15	-0.782929	2.57933e-10	2.1581e-08
ENSMUSG00000071064	Zfp827	-0.782922	0.00320482	0.022592
ENSMUSG00000004356	Utp20	-0.780376	2.27789e-09	1.48577e-07
ENSMUSG00000029275	Gfi1	-0.779368	8.3361e-11	7.77951e-09
ENSMUSG00000033287	Kctd17	-0.778054	0.00784615	0.0445018
ENSMUSG00000007613	Tgfbr1	-0.777991	0.000355771	0.00400391
ENSMUSG00000001911	Nfix	-0.776166	0.000241112	0.00293104
ENSMUSG00000020387	Jade2	-0.774248	4.06495e-09	2.4907e-07
ENSMUSG00000028680	Plk3	-0.774247	0.00251623	0.018867
ENSMUSG00000001029	Icam2	-0.773522	0.000439127	0.00479954
ENSMUSG00000050244	Heatr1	-0.770658	8.35062e-09	4.80141e-07
ENSMUSG00000021773	Comtd1	-0.769944	0.00557208	0.0345076
ENSMUSG00000038563	Eftud1	-0.769857	1.89867e-08	9.80198e-07
ENSMUSG00000024528	Srfbp1	-0.768737	3.98908e-05	0.000667688
ENSMUSG00000050714	Zbtb26	-0.768657	0.00842119	0.0469297
ENSMUSG00000046994	Mars2	-0.762956	1.23291e-06	3.79636e-05
ENSMUSG00000020988	L2hgdh	-0.762319	0.000107654	0.00151339
ENSMUSG00000070056	Mfhas1	-0.761563	3.83711e-08	1.81843e-06
ENSMUSG00000035754	Wdr18	-0.758665	8.56715e-09	4.87966e-07
ENSMUSG00000044763	Trmt10c	-0.758572	2.46628e-05	0.000452661
ENSMUSG00000001305	Rrp15	-0.758256	4.06124e-06	0.000104388
ENSMUSG00000024436	Mrps18b	-0.754107	1.75234e-07	6.8259e-06
ENSMUSG00000010554	Mettl16	-0.752915	2.95083e-09	1.86619e-07
ENSMUSG00000055184	Fam72a	-0.752482	0.00401782	0.02705
ENSMUSG00000029594	Rbm19	-0.750867	2.53645e-05	0.000462045
ENSMUSG00000096740	Gm21743	-0.750179	0.00197467	0.0158759
ENSMUSG00000038279	Nop2	-0.749858	3.28844e-07	1.18736e-05
ENSMUSG00000004837	Grap	-0.742793	9.07327e-07	2.88159e-05
ENSMUSG00000019982	Myb	-0.73974	0.000128009	0.00174299
ENSMUSG00000036943	Rab8b	-0.737619	5.03987e-10	3.86985e-08
ENSMUSG00000034998	Foxn2	-0.736957	1.64952e-06	4.86909e-05
ENSMUSG00000040274	Cdk6	-0.73481	3.6703e-06	9.6173e-05
ENSMUSG00000041313	Slc7a1	-0.734681	8.16823e-07	2.63556e-05
ENSMUSG00000025326	Ube3a	-0.7313	1.69355e-05	0.000336822
ENSMUSG00000056498	Tmem154	-0.730132	0.00627586	0.0376552
ENSMUSG00000015766	Eps8	-0.725253	0.00121825	0.0109318
ENSMUSG00000031403	Dkc1	-0.722583	2.70529e-08	1.32877e-06
ENSMUSG00000045411	2410002F23Rik	-0.721426	5.73398e-08	2.60542e-06
ENSMUSG00000040463	Mybbp1a	-0.720706	4.18751e-07	1.47843e-05
ENSMUSG00000046572	Zfp518b	-0.720602	0.00777941	0.0442576
ENSMUSG00000018697	Aatf	-0.719844	6.0308e-06	0.000142623
ENSMUSG00000025279	Dnase1l3	-0.717235	0.00547176	0.0340646
ENSMUSG00000063273	Naa15	-0.715829	3.40924e-07	1.22369e-05
ENSMUSG00000056612	Ppp1r14b	-0.714149	1.58626e-05	0.000317565
ENSMUSG00000026234	Ncl	-0.713344	2.66912e-07	9.81266e-06
ENSMUSG00000022704	Qtrtd1	-0.710768	1.00523e-05	0.000218166
ENSMUSG00000051212	Gpr183	-0.709851	1.20211e-05	0.000253195
ENSMUSG00000037907	Ankrd13b	-0.708595	0.00138689	0.0121573
ENSMUSG00000079442	St6galnac4	-0.708409	3.3495e-09	2.0839e-07
ENSMUSG00000010048	Ifrd2	-0.707629	1.32947e-06	4.07302e-05
ENSMUSG00000028896	Rcc1	-0.706113	1.57622e-07	6.29037e-06
ENSMUSG00000022111	Uchl3	-0.706051	3.9226e-06	0.000101686
ENSMUSG00000009207	Lnp	-0.704153	7.80886e-05	0.00116528
ENSMUSG00000030583	Sipa1l3	-0.703733	1.70514e-06	5.00891e-05
ENSMUSG00000096954	Gdap10	-0.702891	0.00256916	0.0191691
ENSMUSG00000030156	Cd69	-0.700845	3.84858e-05	0.000651199
ENSMUSG00000026659	Dusp12	-0.698642	0.0017243	0.0143475
ENSMUSG00000014226	Cacybp	-0.698588	6.36205e-06	0.000147863
ENSMUSG00000029657	Hsph1	-0.698012	5.66647e-06	0.00013562
ENSMUSG00000041506	Rrp9	-0.697892	6.85722e-07	2.27923e-05
ENSMUSG00000061458	Nol10	-0.696709	1.61886e-06	4.79024e-05
ENSMUSG00000033102	Cdc14b	-0.694242	0.0074738	0.0431156
ENSMUSG00000071456	1110002L01Rik	-0.693354	0.00309211	0.0219762
ENSMUSG00000032253	Phip	-0.693118	1.90858e-05	0.000369288
ENSMUSG00000025995	Wdr75	-0.692135	3.48859e-08	1.67287e-06
ENSMUSG00000054766	Set	-0.691649	2.20612e-06	6.15279e-05
ENSMUSG00000046876	Atxn1	-0.690657	2.31952e-05	0.000432264
ENSMUSG00000021733	Slc4a7	-0.690144	1.03628e-05	0.000223306
ENSMUSG00000057497	Fam136a	-0.68975	2.35106e-06	6.43861e-05
ENSMUSG00000051413	Plagl2	-0.689336	2.05725e-07	7.72711e-06
ENSMUSG00000028545	Bend5	-0.689258	0.00304689	0.0217313
ENSMUSG00000032902	Slc16a1	-0.689175	1.3181e-08	7.17091e-07
ENSMUSG00000031657	Heatr3	-0.688709	6.05442e-08	2.73057e-06
ENSMUSG00000041438	Cirh1a	-0.687509	1.70047e-08	9.08816e-07
ENSMUSG00000037126	Psd	-0.687479	0.00279142	0.0204625
ENSMUSG00000028212	Ccne2	-0.687474	0.000280413	0.00329968
ENSMUSG00000020075	Ddx21	-0.687329	1.82836e-06	5.25631e-05
ENSMUSG00000054079	Utp18	-0.686162	2.0133e-07	7.60913e-06
ENSMUSG00000020741	Cluh	-0.685357	4.70155e-06	0.000117607
ENSMUSG00000026049	Tex30	-0.683593	0.00031101	0.0036038
ENSMUSG00000066363	Serpina3f	-0.683337	9.77099e-06	0.000212822
ENSMUSG00000027508	Pag1	-0.682725	3.48264e-06	9.14531e-05
ENSMUSG00000023988	Bysl	-0.68172	1.51948e-06	4.55169e-05
ENSMUSG00000075703	Ept1	-0.680384	2.71527e-07	9.92217e-06
ENSMUSG00000022247	Brix1	-0.679678	5.5042e-08	2.51041e-06
ENSMUSG00000041920	Slc16a6	-0.679304	3.79718e-06	9.8857e-05
ENSMUSG00000018433	Nol11	-0.677785	8.64109e-08	3.71751e-06
ENSMUSG00000022962	Gart	-0.677496	1.41481e-05	0.000288964
ENSMUSG00000031629	Cenpu	-0.676824	0.00382053	0.0259814
ENSMUSG00000018476	Kdm6b	-0.675816	1.60334e-06	4.76757e-05
ENSMUSG00000090290	Gm17296	-0.674608	6.45624e-06	0.000149479
ENSMUSG00000001436	Slc19a1	-0.673683	6.18157e-06	0.000144499
ENSMUSG00000021952	Xpo4	-0.671066	6.62357e-06	0.00015248
ENSMUSG00000002319	Ipo4	-0.668919	9.51163e-07	2.99728e-05
ENSMUSG00000061024	Rrs1	-0.668756	1.34342e-06	4.10537e-05
ENSMUSG00000028766	Alpl	-0.668681	8.61527e-08	3.71751e-06
ENSMUSG00000075232	Amd1	-0.667818	5.79846e-08	2.62489e-06
ENSMUSG00000024732	Ccdc86	-0.667512	1.22539e-06	3.78282e-05
ENSMUSG00000002718	Cse1l	-0.667489	1.9295e-06	5.49498e-05
ENSMUSG00000090946	Ccdc71l	-0.667054	4.60793e-06	0.000115503
ENSMUSG00000041057	Wdr43	-0.666856	6.9712e-07	2.31078e-05
ENSMUSG00000015176	Nolc1	-0.666609	1.40852e-05	0.000288645
ENSMUSG00000090164	BC035044	-0.666451	1.9961e-06	5.6581e-05
ENSMUSG00000028741	Mrto4	-0.666289	1.49509e-06	4.49898e-05
ENSMUSG00000020534	Shmt1	-0.663963	7.25125e-06	0.000164742
ENSMUSG00000039704	Lmbrd2	-0.661163	0.00820488	0.0459989
ENSMUSG00000078606	Gm4070	-0.659888	1.86628e-05	0.000362267
ENSMUSG00000079225	Gm9531	-0.659346	0.000152583	0.00202156
ENSMUSG00000022557	Bop1	-0.657504	8.34759e-06	0.000186785
ENSMUSG00000028933	Xrcc2	-0.656224	0.00236181	0.0180437
ENSMUSG00000025764	Jade1	-0.65615	9.00238e-05	0.00131587
ENSMUSG00000023025	Larp4	-0.655945	1.15563e-05	0.000245516
ENSMUSG00000026377	Nifk	-0.655467	5.61752e-06	0.000135222
ENSMUSG00000032698	Lmo2	-0.655255	0.000228571	0.00280955
ENSMUSG00000052429	Prmt1	-0.655157	6.37955e-06	0.000147986
ENSMUSG00000025894	Aasdhppt	-0.654559	0.000739199	0.00733876
ENSMUSG00000036078	Sigmar1	-0.654503	0.000191782	0.00242618
ENSMUSG00000035236	Scai	-0.653533	0.00422032	0.0280246
ENSMUSG00000026770	Il2ra	-0.649245	0.000173834	0.00222934
ENSMUSG00000042195	Slc35f2	-0.648784	0.00447073	0.0292531
ENSMUSG00000029326	Enoph1	-0.647945	0.000308213	0.00358509
ENSMUSG00000044149	Nkrf	-0.647814	0.000799188	0.00782547
ENSMUSG00000001674	Ddx18	-0.647477	4.89898e-06	0.000121295
ENSMUSG00000040620	Dhx33	-0.646123	1.82298e-06	5.2533e-05
ENSMUSG00000033294	Noc4l	-0.645718	1.75542e-07	6.8259e-06
ENSMUSG00000047649	Cd3eap	-0.645431	0.00488107	0.0312327
ENSMUSG00000020029	Nudt4	-0.644923	5.12664e-06	0.000125237
ENSMUSG00000020691	Mettl2	-0.643789	0.00025875	0.00309277
ENSMUSG00000028064	Sema4a	-0.64343	0.00528493	0.0331811
ENSMUSG00000032661	Oas3	-0.643309	0.000531374	0.00562043
ENSMUSG00000025403	Shmt2	-0.639309	4.03384e-05	0.000674084
ENSMUSG00000028811	Yars	-0.638586	5.28967e-07	1.81283e-05
ENSMUSG00000030835	Nomo1	-0.637837	3.73275e-06	9.75985e-05
ENSMUSG00000028224	Nbn	-0.637316	0.000533941	0.00563284
ENSMUSG00000050912	Tmem123	-0.636299	1.84771e-05	0.000360466
ENSMUSG00000022797	Tfrc	-0.634149	2.34143e-05	0.000435678
ENSMUSG00000020089	Ppa1	-0.633687	7.08455e-06	0.000161864
ENSMUSG00000045624	Esf1	-0.633407	3.15064e-05	0.000553964
ENSMUSG00000043439	E130012A19Rik	-0.633101	2.98911e-05	0.000529399
ENSMUSG00000026694	Mettl13	-0.632807	3.12696e-05	0.000550598
ENSMUSG00000021079	Timm9	-0.630129	0.00149594	0.0129264
ENSMUSG00000050549	5730508B09Rik	-0.629478	0.00208235	0.0164795
ENSMUSG00000031976	Urb2	-0.629064	3.92294e-07	1.39161e-05
ENSMUSG00000036432	Siah2	-0.62875	6.68207e-05	0.00102357
ENSMUSG00000028683	Eif2b3	-0.628424	9.32026e-05	0.00135405
ENSMUSG00000039756	Dnttip2	-0.62767	1.42309e-06	4.31624e-05
ENSMUSG00000029486	Mrpl1	-0.626721	0.000119461	0.00164694
ENSMUSG00000025050	Pcgf6	-0.626718	0.000288471	0.00338466
ENSMUSG00000071072	Ptges3	-0.626513	7.07985e-06	0.000161864
ENSMUSG00000037851	Iars	-0.624934	5.48235e-06	0.000132494
ENSMUSG00000028010	Gar1	-0.624045	4.54295e-06	0.000114373
ENSMUSG00000034667	Xpot	-0.623956	2.62528e-07	9.68083e-06
ENSMUSG00000066152	Slc31a2	-0.62243	0.00875868	0.0483035
ENSMUSG00000028232	Tmem68	-0.622233	0.000786829	0.00771691
ENSMUSG00000059288	Cdyl	-0.622229	0.000377686	0.00421535
ENSMUSG00000070327	Rnf213	-0.622082	0.000300742	0.00351165
ENSMUSG00000018796	Acsl1	-0.622074	0.00455646	0.0296459
ENSMUSG00000028086	Fbxw7	-0.622021	1.27438e-05	0.000267026
ENSMUSG00000026202	Tuba4a	-0.621919	2.63604e-06	7.1226e-05
ENSMUSG00000031432	Prps1	-0.621287	8.95945e-07	2.85292e-05
ENSMUSG00000063317	Usp31	-0.621172	2.4986e-05	0.00045721
ENSMUSG00000030268	Bcat1	-0.620069	2.28489e-06	6.30005e-05
ENSMUSG00000024999	Noc3l	-0.619965	0.000135913	0.00183824
ENSMUSG00000063894	Zkscan8	-0.619382	0.00458602	0.0297846
ENSMUSG00000024640	Psat1	-0.618572	9.95147e-06	0.000216364
ENSMUSG00000061979	Wbscr16	-0.617458	7.01762e-05	0.00106289
ENSMUSG00000027804	Ppid	-0.617363	8.83393e-06	0.000195929
ENSMUSG00000021453	Gadd45g	-0.616708	1.07463e-05	0.000230343
ENSMUSG00000026031	Cflar	-0.616051	4.50587e-06	0.000113886
ENSMUSG00000035683	Melk	-0.615939	0.000148491	0.00197967
ENSMUSG00000056537	Rlim	-0.613695	6.49142e-05	0.00100069
ENSMUSG00000024642	Tle4	-0.613509	1.53938e-05	0.000310607
ENSMUSG00000024785	Rcl1	-0.6134	3.75636e-05	0.000640059
ENSMUSG00000078651	Aoc2	-0.611808	0.00403554	0.0270942
ENSMUSG00000022533	Atp13a3	-0.611689	1.5547e-05	0.000312401
ENSMUSG00000048007	Timm8a1	-0.609366	0.000588031	0.00610787
ENSMUSG00000036202	Rif1	-0.609337	4.85918e-07	1.68916e-05
ENSMUSG00000022814	Umps	-0.609316	1.75974e-06	5.13201e-05
ENSMUSG00000027601	Mtfr1	-0.608417	0.000152591	0.00202156
ENSMUSG00000036109	Mbnl3	-0.607674	0.0010963	0.0100304
ENSMUSG00000047777	Phf13	-0.606336	0.00875566	0.0483035
ENSMUSG00000025324	Atp10a	-0.606051	9.56015e-06	0.00020898
ENSMUSG00000022346	Myc	-0.605286	2.18381e-05	0.00041268
ENSMUSG00000021569	Trip13	-0.605133	0.000258417	0.00309183
ENSMUSG00000026020	Nop58	-0.605026	0.000163665	0.00213045
ENSMUSG00000023088	Abcc1	-0.60499	1.4207e-06	4.31624e-05
ENSMUSG00000079605	Zbtb9	-0.604878	0.00327273	0.0229675
ENSMUSG00000030880	Polr3e	-0.604803	1.81683e-05	0.000357198
ENSMUSG00000024597	Slc12a2	-0.604781	0.000144951	0.001941
ENSMUSG00000028187	Rpf1	-0.603487	5.32014e-05	0.000847033
ENSMUSG00000027782	Kpna4	-0.603003	2.24856e-06	6.21401e-05
ENSMUSG00000038510	Rpf2	-0.601345	9.11857e-05	0.00132805
ENSMUSG00000056130	Ticam2	-0.601011	0.000245126	0.0029709
ENSMUSG00000033751	Gadd45gip1	-0.600567	4.36343e-06	0.000111212
ENSMUSG00000020692	Nle1	-0.600205	8.74992e-05	0.00128828
ENSMUSG00000019850	Tnfaip3	-0.59945	5.17048e-06	0.000125802
ENSMUSG00000021460	Auh	-0.599227	5.41272e-06	0.000131334
ENSMUSG00000025747	Tyms	-0.598	2.90278e-05	0.000518652
ENSMUSG00000025001	Hells	-0.597032	6.23975e-05	0.000967954
ENSMUSG00000040034	Nup43	-0.595928	0.00201985	0.0161216
ENSMUSG00000047710	Champ1	-0.595159	7.41628e-06	0.00016755
ENSMUSG00000032058	Ppp2r1b	-0.594722	1.35025e-05	0.000279067
ENSMUSG00000035397	Klf16	-0.593857	0.000147286	0.00196792
ENSMUSG00000028163	Nfkb1	-0.592943	1.84427e-05	0.000360466
ENSMUSG00000063480	Nhp2l1	-0.592753	1.34974e-05	0.000279067
ENSMUSG00000020549	Elac2	-0.589198	3.99006e-05	0.000667688
ENSMUSG00000021215	Net1	-0.589144	1.39819e-05	0.000287505
ENSMUSG00000030729	Pgm2l1	-0.58872	0.0040439	0.0271353
ENSMUSG00000036067	Slc2a6	-0.588285	1.81225e-05	0.000357198
ENSMUSG00000031016	Wee1	-0.58812	0.000942563	0.0088892
ENSMUSG00000022833	Ccdc14	-0.587915	0.00878719	0.0483975
ENSMUSG00000030232	Aebp2	-0.586907	3.77432e-05	0.000641245
ENSMUSG00000052751	Repin1	-0.58676	0.000277706	0.00328056
ENSMUSG00000040688	Tbl3	-0.585882	7.9534e-06	0.000179018
ENSMUSG00000041360	D19Bwg1357e	-0.584531	5.03207e-06	0.000124104
ENSMUSG00000037275	Gemin5	-0.584127	2.23648e-05	0.000420667
ENSMUSG00000028655	Mfsd2a	-0.584009	0.00650883	0.0386516
ENSMUSG00000022744	Cldn25	-0.583944	3.75523e-05	0.000640059
ENSMUSG00000030521	Mphosph10	-0.583635	2.4881e-05	0.000455977
ENSMUSG00000032477	Cdc25a	-0.583041	4.43227e-05	0.000726653
ENSMUSG00000029447	Cct6a	-0.582521	4.9558e-05	0.000795288
ENSMUSG00000036990	Otud4	-0.582202	3.68445e-05	0.000630463
ENSMUSG00000074030	Exoc8	-0.582005	0.000183461	0.00233307
ENSMUSG00000025937	Lactb2	-0.581752	0.000243788	0.00295919
ENSMUSG00000004996	Mri1	-0.581308	0.000297006	0.00347806
ENSMUSG00000062580	Timm17a	-0.57995	3.96099e-05	0.000666501
ENSMUSG00000026974	Zmynd19	-0.579066	1.86128e-05	0.000361876
ENSMUSG00000022554	Fam203a	-0.578696	0.00194516	0.0157535
ENSMUSG00000068329	Htra2	-0.578485	7.00441e-05	0.00106222
ENSMUSG00000035181	Heatr5a	-0.57774	0.000413348	0.004563
ENSMUSG00000057541	Pus7	-0.577485	1.38446e-05	0.000285165
ENSMUSG00000071078	Nr2c2ap	-0.575878	0.00395381	0.0267378
ENSMUSG00000033721	Vav3	-0.575873	0.00106688	0.00983294
ENSMUSG00000020706	Ftsj3	-0.575569	4.44087e-05	0.00072708
ENSMUSG00000019857	Asf1a	-0.575532	0.00174449	0.0144663
ENSMUSG00000022120	Rnf219	-0.575134	0.00092639	0.00877358
ENSMUSG00000020661	Dnmt3a	-0.573965	2.97554e-06	7.9339e-05
ENSMUSG00000030505	Prmt3	-0.573204	7.48273e-05	0.00112491
ENSMUSG00000022033	Pbk	-0.573122	0.00122222	0.0109593
ENSMUSG00000022241	Tars	-0.572838	1.81899e-05	0.000357198
ENSMUSG00000020413	Hus1	-0.572812	0.000104695	0.00148384
ENSMUSG00000047126	Cltc	-0.572686	2.40976e-05	0.000444304
ENSMUSG00000063659	Zbtb18	-0.572406	2.97007e-05	0.000526797
ENSMUSG00000025007	Aldh18a1	-0.572065	5.45365e-06	0.000132063
ENSMUSG00000029560	Snx8	-0.571694	8.36893e-06	0.000186785
ENSMUSG00000040659	Efhd2	-0.571187	2.9166e-05	0.000519592
ENSMUSG00000067367	Lyar	-0.571079	2.09016e-05	0.000398083
ENSMUSG00000022504	Ciita	-0.571067	4.63586e-05	0.000755945
ENSMUSG00000032788	Pdxk	-0.570828	0.000118618	0.00163717
ENSMUSG00000030084	Plxna1	-0.570023	0.00237321	0.0180982
ENSMUSG00000032423	Syncrip	-0.569604	6.33081e-05	0.000978412
ENSMUSG00000027324	Rpusd2	-0.569553	0.00577795	0.0354927
ENSMUSG00000043090	Zfp866	-0.569525	0.00206952	0.0164101
ENSMUSG00000032601	Prkar2a	-0.569309	1.9246e-05	0.000371212
ENSMUSG00000037331	Larp1	-0.568867	1.84809e-05	0.000360466
ENSMUSG00000064037	Gpn1	-0.567733	0.000905912	0.00862002
ENSMUSG00000018415	Gid4	-0.567396	0.000213396	0.0026635
ENSMUSG00000071669	Snx29	-0.566955	0.00505372	0.0320595
ENSMUSG00000024312	Wdr46	-0.56678	0.000138845	0.00187372
ENSMUSG00000018846	Pank3	-0.566297	0.000510588	0.0054385
ENSMUSG00000021270	Hsp90aa1	-0.5653	4.24343e-05	0.000701381
ENSMUSG00000026784	Pdss1	-0.565	0.00902898	0.0493081
ENSMUSG00000066595	Mfsd7b	-0.564511	0.00350302	0.0242711
ENSMUSG00000024359	Hspa9	-0.564074	6.15337e-05	0.000959547
ENSMUSG00000100826	Snhg14	-0.562906	0.0033223	0.0232312
ENSMUSG00000078652	Psme3	-0.562819	0.000106952	0.00150527
ENSMUSG00000012519	Mlkl	-0.562618	0.00102958	0.00955691
ENSMUSG00000030942	Thumpd1	-0.559736	1.16295e-05	0.00024623
ENSMUSG00000025010	Ccnj	-0.559456	0.00573376	0.035257
ENSMUSG00000035960	Apex1	-0.559239	5.52866e-06	0.000133347
ENSMUSG00000040321	Zfp770	-0.558647	0.00790749	0.0447452
ENSMUSG00000013701	Timm23	-0.557377	0.000125669	0.00171885
ENSMUSG00000026739	Bmi1	-0.555849	0.000171451	0.00220812
ENSMUSG00000032336	Nptn	-0.555761	1.33936e-05	0.000277763
ENSMUSG00000005846	Rsl1d1	-0.555589	3.77918e-05	0.000641245
ENSMUSG00000005610	Eif4g2	-0.553867	7.89071e-05	0.00117605
ENSMUSG00000030685	Kctd13	-0.553833	0.00277771	0.0203867
ENSMUSG00000027722	Spata5	-0.553335	0.00148515	0.0128515
ENSMUSG00000038335	Tsr1	-0.551698	5.17434e-06	0.000125802
ENSMUSG00000024360	Etf1	-0.550986	8.92277e-05	0.0013058
ENSMUSG00000038127	Ccdc50	-0.550467	4.34801e-05	0.00071574
ENSMUSG00000019773	Fbxo5	-0.550399	0.000110965	0.00154384
ENSMUSG00000038400	Pmepa1	-0.548582	2.69397e-05	0.000487083
ENSMUSG00000061273	Mmgt1	-0.546854	0.00160515	0.0135611
ENSMUSG00000032849	Abcc4	-0.546812	0.000616603	0.00632878
ENSMUSG00000021392	Nol8	-0.546059	0.000154832	0.00204176
ENSMUSG00000018189	Uchl5	-0.545796	0.000105919	0.00149768
ENSMUSG00000031826	Usp10	-0.545079	2.62353e-05	0.000475056
ENSMUSG00000033880	Lgals3bp	-0.54489	2.89974e-05	0.000518652
ENSMUSG00000044583	Tlr7	-0.544336	6.33357e-06	0.000147484
ENSMUSG00000062937	Mtap	-0.544313	5.11728e-05	0.000819034
ENSMUSG00000032413	Rasa2	-0.543699	2.4274e-05	0.000446877
ENSMUSG00000032215	Rsl24d1	-0.542724	5.78954e-06	0.000137723
ENSMUSG00000011877	Git1	-0.542065	8.08698e-05	0.0011994
ENSMUSG00000047466	8030462N17Rik	-0.541648	0.00265624	0.0197098
ENSMUSG00000038028	9630033F20Rik	-0.541513	0.00193455	0.0156885
ENSMUSG00000038736	Nudcd1	-0.541376	0.000353639	0.00398834
ENSMUSG00000000916	Nsun5	-0.541184	0.00195183	0.0157864
ENSMUSG00000040550	Otud6b	-0.54099	0.000252366	0.00303937
ENSMUSG00000067722	BC003965	-0.540418	0.00419235	0.0279153
ENSMUSG00000051344	Plekhm3	-0.540095	0.00183823	0.0150279
ENSMUSG00000024079	Eif2ak2	-0.54009	5.98406e-05	0.000936757
ENSMUSG00000049658	Bdp1	-0.5397	2.53569e-05	0.000462045
ENSMUSG00000031878	Nae1	-0.539659	0.00280135	0.0205229
ENSMUSG00000028634	Hivep3	-0.539443	0.000599662	0.00621246
ENSMUSG00000049313	Sorl1	-0.537579	0.000153683	0.00203103
ENSMUSG00000026037	Orc2	-0.536752	0.000128629	0.00174947
ENSMUSG00000033166	Dis3	-0.536525	1.22969e-05	0.000258107
ENSMUSG00000000787	Ddx3x	-0.536128	0.000190192	0.00241109
ENSMUSG00000014907	Naf1	-0.534488	0.000237369	0.00289133
ENSMUSG00000043183	Simc1	-0.533986	0.00454566	0.0296396
ENSMUSG00000021193	Pitrm1	-0.533797	2.00976e-05	0.000383975
ENSMUSG00000039395	Mreg	-0.53358	0.000117309	0.00162279
ENSMUSG00000079260	Tmppe	-0.533139	0.00218022	0.016999
ENSMUSG00000029504	Ddx51	-0.533121	0.000239918	0.00291944
ENSMUSG00000019891	Dcbld1	-0.532523	0.00509411	0.0322893
ENSMUSG00000009566	Fpgs	-0.531785	0.000698558	0.00701565
ENSMUSG00000022462	Slc38a2	-0.531184	6.08579e-05	0.00095023
ENSMUSG00000029246	Ppat	-0.530858	1.90698e-05	0.000369288
ENSMUSG00000024081	Cebpz	-0.529712	2.52305e-05	0.000460988
ENSMUSG00000032030	Cul5	-0.528805	8.28434e-05	0.00122568
ENSMUSG00000028156	Eif4e	-0.528488	6.7484e-06	0.00015506
ENSMUSG00000023852	Chd1	-0.52804	9.48893e-05	0.00137211
ENSMUSG00000094936	Rbm4	-0.52761	0.00209993	0.0166078
ENSMUSG00000028633	Ctps	-0.526868	1.15111e-05	0.000245004
ENSMUSG00000022965	Ifngr2	-0.526752	0.00290508	0.0210163
ENSMUSG00000035898	Uba6	-0.524628	0.00412844	0.0275502
ENSMUSG00000021276	Cinp	-0.524541	0.000229772	0.00282145
ENSMUSG00000029920	Smarcad1	-0.524168	0.000421388	0.00464331
ENSMUSG00000079478	Sssca1	-0.524053	0.00484761	0.0311006
ENSMUSG00000017652	Cd40	-0.524028	0.000727628	0.00725953
ENSMUSG00000052748	Swt1	-0.523783	0.00895103	0.0490045
ENSMUSG00000024613	Tcof1	-0.523511	0.000273241	0.00324043
ENSMUSG00000058392	Rrp1b	-0.52351	1.02444e-05	0.000221148
ENSMUSG00000022698	Naa50	-0.523386	0.000923998	0.00876771
ENSMUSG00000026615	Eprs	-0.523092	0.000157728	0.00207095
ENSMUSG00000021149	Gtpbp4	-0.522965	3.27538e-05	0.000572579
ENSMUSG00000026596	Abl2	-0.522757	0.000124261	0.00170343
ENSMUSG00000020973	Dnaaf2	-0.521864	0.000214822	0.00267854
ENSMUSG00000038582	Pptc7	-0.521708	3.37628e-05	0.000586833
ENSMUSG00000017929	B4galt5	-0.521682	0.000109406	0.00153447
ENSMUSG00000001785	Pwp1	-0.521568	6.24718e-05	0.000967954
ENSMUSG00000027905	Ddx20	-0.521359	0.000120532	0.00165981
ENSMUSG00000026029	Casp8	-0.521232	4.34424e-05	0.00071574
ENSMUSG00000071497	Nutf2-ps1	-0.520553	0.0003897	0.00433747
ENSMUSG00000002017	Fam98a	-0.520302	0.000195912	0.00247583
ENSMUSG00000063884	Ptcd3	-0.519978	9.85314e-05	0.00141549
ENSMUSG00000024078	Ttc27	-0.51972	0.000832658	0.00808792
ENSMUSG00000026558	Uck2	-0.519138	0.000158642	0.0020807
ENSMUSG00000020869	Lrrc59	-0.51904	0.000325248	0.00374374
ENSMUSG00000058355	Abce1	-0.518889	0.000175054	0.00224025
ENSMUSG00000039356	Exosc2	-0.51858	0.00016195	0.00211266
ENSMUSG00000099083	Atf7	-0.518516	0.000283706	0.0033352
ENSMUSG00000005732	Ranbp1	-0.51844	0.0011617	0.0104864
ENSMUSG00000089788	Gm16586	-0.518203	0.00116281	0.0104887
ENSMUSG00000026158	Ogfrl1	-0.51752	0.00347906	0.0241248
ENSMUSG00000034826	Nup54	-0.515752	0.00157272	0.0133781
ENSMUSG00000039682	Lap3	-0.515646	2.17933e-05	0.000412475
ENSMUSG00000063694	Cycs	-0.515394	0.000352264	0.00398291
ENSMUSG00000085385	9430008C03Rik	-0.515284	0.000396374	0.00440367
ENSMUSG00000037316	Bag4	-0.51311	0.00211235	0.0166823
ENSMUSG00000037649	H2-DMa	-0.512022	0.000110511	0.00154111
ENSMUSG00000025059	Gyk	-0.510675	0.00385177	0.0261644
ENSMUSG00000018362	Kpna2	-0.50984	0.00156007	0.0133006
ENSMUSG00000032026	Rexo2	-0.509676	0.0017025	0.0142495
ENSMUSG00000023008	Fmnl3	-0.509432	0.000360945	0.00404659
ENSMUSG00000048039	Isg20l2	-0.508872	2.21464e-05	0.000417205
ENSMUSG00000001416	Cct3	-0.508382	0.000856334	0.00825838
ENSMUSG00000024042	Sik1	-0.506139	5.37306e-05	0.000853398
ENSMUSG00000021338	Lrrc16a	-0.506123	0.00346188	0.024041
ENSMUSG00000055612	Cdca7	-0.505766	9.95779e-05	0.00142462
ENSMUSG00000022828	Gtf2e1	-0.505275	0.00123531	0.0110441
ENSMUSG00000024789	Jak2	-0.505075	3.0791e-05	0.00054296
ENSMUSG00000022724	Mina	-0.504903	0.000112543	0.001564
ENSMUSG00000026491	Ahctf1	-0.504379	0.000103134	0.00146685
ENSMUSG00000046791	2410016O06Rik	-0.504271	0.000981136	0.00916331
ENSMUSG00000038975	Rabggtb	-0.503876	8.06728e-05	0.00119795
ENSMUSG00000035351	Nup37	-0.503769	0.0015005	0.0129567
ENSMUSG00000028587	Orc1	-0.503542	0.00244633	0.0184456
ENSMUSG00000027185	Nat10	-0.503488	0.000202633	0.00254751
ENSMUSG00000029814	Igf2bp3	-0.503306	0.00154473	0.0132196
ENSMUSG00000021374	Nup153	-0.503086	0.000181373	0.00231136
ENSMUSG00000018446	C1qbp	-0.503034	0.000482654	0.0051865
ENSMUSG00000079363	Gbp4	-0.50137	0.00021323	0.0026635
ENSMUSG00000051510	Mafg	-0.501339	9.36745e-05	0.00135778
ENSMUSG00000002733	Plekha3	-0.501118	0.00218493	0.0170138
ENSMUSG00000005506	Celf1	-0.500821	0.000403362	0.00446495
ENSMUSG00000060098	Prmt7	-0.500416	0.000156361	0.00205969
ENSMUSG00000022792	Yars2	-0.500298	0.00584927	0.035755
ENSMUSG00000006527	Sfmbt1	-0.500127	0.0010537	0.00973612
ENSMUSG00000022682	Rrn3	-0.500102	2.44905e-05	0.00045018
ENSMUSG00000028431	Ikbkap	-0.500052	8.7662e-05	0.00128911
ENSMUSG00000036916	Zfp280c	-0.499876	0.00159706	0.0135209
ENSMUSG00000014496	Ankrd28	-0.499795	0.00218325	0.0170117
ENSMUSG00000032059	Alg9	-0.499445	0.00385527	0.0261736
ENSMUSG00000042606	Hirip3	-0.499148	0.00105319	0.00973612
ENSMUSG00000010914	Pdhx	-0.499	0.00882117	0.0485161
ENSMUSG00000020290	Xpo1	-0.49824	0.000509597	0.00543749
ENSMUSG00000032834	Pwp2	-0.497142	0.000322648	0.00372088
ENSMUSG00000020532	Acaca	-0.496579	0.000191281	0.00242236
ENSMUSG00000035575	Utp6	-0.496189	0.000110008	0.00153758
ENSMUSG00000024491	Rbm27	-0.495879	4.78053e-05	0.000774332
ENSMUSG00000082292	Gm12250	-0.495671	0.000442425	0.00482689
ENSMUSG00000051256	Jagn1	-0.49498	0.00709552	0.0413661
ENSMUSG00000019814	Ltv1	-0.493206	0.000584211	0.0060786
ENSMUSG00000032557	Uba5	-0.492575	0.00548999	0.0341212
ENSMUSG00000042660	Wdr55	-0.492425	0.00237722	0.0181045
ENSMUSG00000026361	Cdc73	-0.492348	0.000310029	0.00359586
ENSMUSG00000003226	Ranbp2	-0.49217	0.000526859	0.00557753
ENSMUSG00000029415	Sdad1	-0.491955	6.79968e-05	0.00104027
ENSMUSG00000031986	Sprtn	-0.491381	0.00587696	0.0357928
ENSMUSG00000039068	Zzz3	-0.491231	0.000138022	0.00186468
ENSMUSG00000042729	Wdr74	-0.491154	0.00285253	0.0207475
ENSMUSG00000029467	Atp2a2	-0.490399	0.000442011	0.00482672
ENSMUSG00000034321	Exosc1	-0.490301	0.00240236	0.0182374
ENSMUSG00000052144	Ppp4r2	-0.490233	6.92318e-05	0.0010565
ENSMUSG00000033799	Fam208b	-0.490153	0.000247567	0.0029945
ENSMUSG00000101892	9130401M01Rik	-0.490103	0.00605223	0.0365666
ENSMUSG00000008373	Prpf31	-0.489141	0.00012307	0.00168901
ENSMUSG00000032050	Rdx	-0.488972	4.85094e-05	0.000782602
ENSMUSG00000039929	Urb1	-0.488404	0.000579248	0.00603213
ENSMUSG00000040888	Gfer	-0.488302	0.00791482	0.0447658
ENSMUSG00000029036	Atad3a	-0.487671	0.000684202	0.0068943
ENSMUSG00000001056	Nhp2	-0.487079	0.00026369	0.00313841
ENSMUSG00000021583	Erap1	-0.487055	5.19342e-05	0.000827944
ENSMUSG00000001440	Kpnb1	-0.486905	0.000435272	0.00476599
ENSMUSG00000042225	Ammecr1	-0.486216	0.00198035	0.015911
ENSMUSG00000025758	Plk4	-0.485842	0.000247358	0.0029945
ENSMUSG00000028729	Ebna1bp2	-0.484364	0.000204889	0.0025732
ENSMUSG00000071547	Nt5dc2	-0.48431	0.00459961	0.0298569
ENSMUSG00000030357	Fkbp4	-0.483671	0.00132952	0.0117649
ENSMUSG00000028018	Gstcd	-0.482909	0.00300879	0.0215482
ENSMUSG00000031960	Aars	-0.482883	0.00103208	0.00957275
ENSMUSG00000025364	Pa2g4	-0.482422	0.000824641	0.00802289
ENSMUSG00000028410	Dnaja1	-0.482266	0.000962	0.00900539
ENSMUSG00000024212	Mllt1	-0.482052	0.000208794	0.00261143
ENSMUSG00000022125	Cln5	-0.481515	0.00596723	0.0361972
ENSMUSG00000022253	Nadk2	-0.481083	0.00255925	0.0191188
ENSMUSG00000040565	Btaf1	-0.479953	0.00021691	0.00270179
ENSMUSG00000019873	Reep3	-0.479277	0.000220534	0.00273292
ENSMUSG00000009470	Tnpo1	-0.478589	0.000678408	0.0068547
ENSMUSG00000034158	Lrrc58	-0.478399	0.00267435	0.0197837
ENSMUSG00000000791	Il12rb1	-0.477809	0.000102018	0.00145312
ENSMUSG00000062949	Atp11c	-0.477557	0.00293756	0.0211882
ENSMUSG00000079003	Samd1	-0.477212	0.000729138	0.00726265
ENSMUSG00000027774	Gfm1	-0.47687	0.000311328	0.00360403
ENSMUSG00000032216	Nedd4	-0.475857	0.000110514	0.00154111
ENSMUSG00000002984	Tomm40	-0.475327	0.00156798	0.0133548
ENSMUSG00000022255	Mtdh	-0.475263	0.000676599	0.00684613
ENSMUSG00000040648	Ppip5k2	-0.475184	0.0012043	0.0108146
ENSMUSG00000030036	Mogs	-0.475003	0.000608188	0.00627464
ENSMUSG00000024277	Mapre2	-0.474714	6.23029e-05	0.000967809
ENSMUSG00000031917	Nip7	-0.474557	0.000221681	0.00274152
ENSMUSG00000028614	Ndc1	-0.474555	0.000717355	0.00718065
ENSMUSG00000020922	Lsm12	-0.473828	0.000108517	0.00152375
ENSMUSG00000021595	Nsun2	-0.473804	0.000934465	0.00883627
ENSMUSG00000001027	Scn4a	-0.473668	0.00311384	0.0221048
ENSMUSG00000028345	Tex10	-0.473631	0.000465481	0.00504667
ENSMUSG00000032803	Cdv3	-0.47346	0.000670498	0.00679006
ENSMUSG00000016181	Diexf	-0.473131	0.00543588	0.0339589
ENSMUSG00000037601	Nme1	-0.472803	0.000336557	0.00384473
ENSMUSG00000018474	Chd3	-0.471813	0.000153326	0.00202852
ENSMUSG00000019256	Ahr	-0.471112	0.00152289	0.0130755
ENSMUSG00000028430	Nol6	-0.470626	0.00025727	0.00308115
ENSMUSG00000029777	Gars	-0.470237	0.000885783	0.00848171
ENSMUSG00000026492	Tfb2m	-0.470088	0.00832922	0.0465454
ENSMUSG00000037548	H2-DMb2	-0.469488	0.000861177	0.00828352
ENSMUSG00000028953	Abcf2	-0.469099	0.000331301	0.003799
ENSMUSG00000009575	Cbx5	-0.467173	0.00112921	0.0102773
ENSMUSG00000062203	Gspt1	-0.467163	0.000851983	0.0082295
ENSMUSG00000018169	Mfng	-0.466793	0.00199965	0.0160342
ENSMUSG00000020358	Hnrnpab	-0.466747	0.00160402	0.0135611
ENSMUSG00000063406	Tmed5	-0.466033	0.0010126	0.00942092
ENSMUSG00000040354	Mars	-0.463913	0.00181547	0.0148819
ENSMUSG00000026918	Brd3	-0.463248	0.000156566	0.00206015
ENSMUSG00000051223	Bzw1	-0.463139	0.000899347	0.00857574
ENSMUSG00000028270	Gbp2	-0.463127	0.000451603	0.00492259
ENSMUSG00000043702	Pde12	-0.462969	0.000898054	0.00857214
ENSMUSG00000025047	Pdcd11	-0.462358	0.00144708	0.0125961
ENSMUSG00000029014	Dnajc2	-0.462353	0.000274901	0.00325375
ENSMUSG00000067150	Xpo5	-0.460786	0.00019962	0.00251483
ENSMUSG00000025266	Gnl3l	-0.459987	0.000329716	0.00378799
ENSMUSG00000033909	Usp36	-0.459501	0.000308611	0.00358627
ENSMUSG00000029478	Ncor2	-0.459344	0.00105523	0.00974282
ENSMUSG00000027944	Hax1	-0.459267	0.000613354	0.00630077
ENSMUSG00000045983	Eif4g1	-0.459186	0.000819698	0.00798263
ENSMUSG00000008604	Ubqln4	-0.459154	0.000275253	0.00325475
ENSMUSG00000029729	Zkscan1	-0.459071	0.00852944	0.0474023
ENSMUSG00000027131	Emc4	-0.459022	0.00395805	0.0267516
ENSMUSG00000030980	Knop1	-0.458784	0.000301398	0.00351592
ENSMUSG00000078812	Eif5a	-0.458064	0.000913813	0.00868158
ENSMUSG00000018379	Srsf1	-0.457958	0.000868019	0.00833134
ENSMUSG00000006262	Mob1b	-0.457705	0.0016837	0.0141263
ENSMUSG00000043683	Fem1a	-0.457285	0.000361025	0.00404659
ENSMUSG00000035666	Gtf3c4	-0.456532	0.000611023	0.00628748
ENSMUSG00000014767	Tbp	-0.456208	0.00211348	0.0166823
ENSMUSG00000057561	Eif1a	-0.456115	0.000164744	0.00213991
ENSMUSG00000026019	Wdr12	-0.456094	0.000659977	0.00669468
ENSMUSG00000024120	Lrpprc	-0.455899	0.00150672	0.013001
ENSMUSG00000027613	Eif6	-0.455322	0.00185092	0.0151215
ENSMUSG00000034832	Tet3	-0.454898	0.000938447	0.00886011
ENSMUSG00000026980	Ly75	-0.453175	0.000801443	0.00784121
ENSMUSG00000024735	Prpf19	-0.453114	0.00160829	0.0135782
ENSMUSG00000039783	Kmo	-0.452025	0.000462955	0.00502827
ENSMUSG00000030189	Ybx3	-0.451921	0.00412222	0.0275238
ENSMUSG00000038299	Wdr36	-0.451831	0.000165428	0.0021465
ENSMUSG00000040865	Ino80d	-0.451589	0.00191137	0.0155525
ENSMUSG00000022248	Rad1	-0.4514	0.00703245	0.0410961
ENSMUSG00000026643	Nmt2	-0.450956	0.00404801	0.0271479
ENSMUSG00000030127	Cops7a	-0.45071	0.000378481	0.00421832
ENSMUSG00000029726	Mepce	-0.450414	0.000505822	0.00540672
ENSMUSG00000038697	Taf5l	-0.449983	0.000289927	0.00339845
ENSMUSG00000063316	Rpl27	-0.449678	0.00216119	0.0169268
ENSMUSG00000003848	Nob1	-0.447947	0.00071809	0.00718065
ENSMUSG00000040524	Zfp609	-0.447771	0.00151817	0.0130721
ENSMUSG00000036693	Nop14	-0.447677	0.000226781	0.00279604
ENSMUSG00000026229	Psmd1	-0.447465	0.00122713	0.0109952
ENSMUSG00000044700	Tmem201	-0.446691	0.00109323	0.0100099
ENSMUSG00000074238	Ap1ar	-0.446597	0.00268384	0.0198055
ENSMUSG00000018848	Rars	-0.44628	0.000714843	0.00716733
ENSMUSG00000020547	Bzw2	-0.444571	0.000532967	0.00562746
ENSMUSG00000024037	Wdr4	-0.44448	0.00312694	0.0221848
ENSMUSG00000021868	Ppif	-0.444476	0.00119228	0.0107226
ENSMUSG00000033285	Wdr3	-0.444474	0.000574959	0.00599777
ENSMUSG00000005481	Ddx39	-0.444326	0.00237491	0.0180982
ENSMUSG00000037991	Rmi2	-0.443857	0.000618456	0.00634244
ENSMUSG00000025869	Nop16	-0.442507	0.000958219	0.00898391
ENSMUSG00000032575	Manf	-0.44202	0.00124074	0.0110681
ENSMUSG00000031691	Tnpo2	-0.441085	0.00035833	0.00402897
ENSMUSG00000095567	Noc2l	-0.440934	0.00225968	0.0174941
ENSMUSG00000020361	Hspa4	-0.440565	0.00199165	0.0159912
ENSMUSG00000053398	Phgdh	-0.440281	0.00445507	0.029184
ENSMUSG00000039748	Exo1	-0.440246	0.00298777	0.0214231
ENSMUSG00000026112	Coa5	-0.438999	0.000243916	0.00295919
ENSMUSG00000048279	Sacs	-0.438603	0.0039682	0.0268053
ENSMUSG00000030662	Ipo5	-0.438566	0.00170395	0.0142495
ENSMUSG00000015776	Med22	-0.438532	0.00434127	0.0285774
ENSMUSG00000094483	Purb	-0.438505	0.00246442	0.0185704
ENSMUSG00000042148	Cox10	-0.438444	0.00684123	0.0402121
ENSMUSG00000020923	Ubtf	-0.43742	0.00210809	0.0166614
ENSMUSG00000025785	Exosc7	-0.436985	0.00286801	0.0208351
ENSMUSG00000023967	Mrps18a	-0.435683	0.00548544	0.0341212
ENSMUSG00000032000	Birc3	-0.435537	0.00139075	0.0121824
ENSMUSG00000068856	Sf3b4	-0.435496	0.00239089	0.0181744
ENSMUSG00000040943	Tet2	-0.435411	0.0030218	0.0216159
ENSMUSG00000035726	Supt16	-0.435245	0.00204827	0.0163055
ENSMUSG00000021929	Kpna3	-0.434746	0.000473245	0.00510434
ENSMUSG00000032279	Idh3a	-0.434653	0.000509579	0.00543749
ENSMUSG00000022772	Senp5	-0.434344	0.00582893	0.0356614
ENSMUSG00000039768	Dnajc11	-0.434124	0.00057271	0.0059846
ENSMUSG00000066232	Ipo7	-0.433896	0.00157467	0.0133781
ENSMUSG00000000184	Ccnd2	-0.433618	0.00145909	0.0126803
ENSMUSG00000028693	Nasp	-0.433558	0.00262296	0.0194867
ENSMUSG00000036499	Eea1	-0.432748	0.00337869	0.0235711
ENSMUSG00000037857	Nufip2	-0.432681	0.003414	0.0237629
ENSMUSG00000020250	Txnrd1	-0.43245	0.0019616	0.0158127
ENSMUSG00000037242	Clic4	-0.432299	0.00192197	0.0156073
ENSMUSG00000026991	Pkp4	-0.432112	0.00703765	0.0410961
ENSMUSG00000026917	Wdr5	-0.432026	0.00149258	0.0129066
ENSMUSG00000015396	Cd83	-0.431188	0.00217953	0.016999
ENSMUSG00000038095	Sbno1	-0.431081	0.00144486	0.0125927
ENSMUSG00000046311	Zfp62	-0.430889	0.00126491	0.0112506
ENSMUSG00000074656	Eif2s2	-0.43057	0.001304	0.0115729
ENSMUSG00000022394	L3mbtl2	-0.429521	0.00418625	0.02789
ENSMUSG00000032115	Hyou1	-0.429521	0.00205139	0.016309
ENSMUSG00000024294	Mib1	-0.429327	0.000652706	0.00663758
ENSMUSG00000031422	Morf4l2	-0.428608	0.00116032	0.0104818
ENSMUSG00000020899	Pfas	-0.428575	0.00178784	0.0147116
ENSMUSG00000030888	Rrp8	-0.428084	0.00750273	0.0431798
ENSMUSG00000030983	Bccip	-0.427466	0.00171123	0.0142881
ENSMUSG00000025153	Fasn	-0.427278	0.00260247	0.0193701
ENSMUSG00000026192	Atic	-0.427215	0.00225646	0.0174923
ENSMUSG00000029475	Kdm2b	-0.427187	0.00108602	0.00995134
ENSMUSG00000049800	Sertad2	-0.426827	0.00819513	0.0459867
ENSMUSG00000010755	Cars	-0.426687	0.000692732	0.00697446
ENSMUSG00000013629	Cad	-0.426204	0.00389778	0.0264178
ENSMUSG00000028560	Usp1	-0.425969	0.00267943	0.0198055
ENSMUSG00000027889	Ampd2	-0.425646	0.00179646	0.014756
ENSMUSG00000039640	Mrpl12	-0.42434	0.0022297	0.0173291
ENSMUSG00000025068	Gsto1	-0.424155	0.00784356	0.0445018
ENSMUSG00000040263	Klhdc4	-0.422927	0.00302811	0.021635
ENSMUSG00000027326	Casc5	-0.422903	0.000808341	0.00790233
ENSMUSG00000074746	Pdzd8	-0.422563	0.000522622	0.00553751
ENSMUSG00000037253	Mex3c	-0.420794	0.00285903	0.0207824
ENSMUSG00000021116	Eif2s1	-0.420336	0.00248698	0.0187288
ENSMUSG00000025958	Creb1	-0.420083	0.000942993	0.0088892
ENSMUSG00000033020	Polr2f	-0.419925	0.00250649	0.0188207
ENSMUSG00000030512	Snrpa1	-0.41968	0.00228733	0.017646
ENSMUSG00000040021	Lats1	-0.419621	0.000600149	0.00621246
ENSMUSG00000019139	Isyna1	-0.419456	0.00101788	0.00946281
ENSMUSG00000034543	Morc2a	-0.419418	0.00214105	0.0168342
ENSMUSG00000026603	Smyd2	-0.41937	0.00675377	0.0398331
ENSMUSG00000034120	Srsf2	-0.419361	0.00427084	0.0282827
ENSMUSG00000018160	Med1	-0.419069	0.00144837	0.0125961
ENSMUSG00000056608	Chd9	-0.418978	0.00441031	0.0289534
ENSMUSG00000042426	Dhx29	-0.418445	0.00582296	0.0356608
ENSMUSG00000079509	Zfx	-0.417384	0.00217813	0.016999
ENSMUSG00000021131	Erh	-0.416699	0.00134826	0.0118788
ENSMUSG00000018481	Appbp2	-0.416665	0.000599621	0.00621246
ENSMUSG00000030224	Strap	-0.41625	0.00402938	0.0270678
ENSMUSG00000029169	Dhx15	-0.415142	0.00243379	0.0183853
ENSMUSG00000033845	Mrpl15	-0.41407	0.00139328	0.012187
ENSMUSG00000017286	Glod4	-0.413327	0.00470582	0.0304016
ENSMUSG00000016257	Slmo2	-0.413031	0.00201735	0.0161216
ENSMUSG00000020708	Psmc5	-0.412378	0.00213895	0.0168342
ENSMUSG00000009035	Tmem184b	-0.412217	0.0028931	0.0209672
ENSMUSG00000000861	Bcl11a	-0.411743	0.00228792	0.017646
ENSMUSG00000024287	Thoc1	-0.411724	0.00642379	0.0383073
ENSMUSG00000039067	Psmd7	-0.41152	0.00115046	0.0104005
ENSMUSG00000094870	Zfp131	-0.410982	0.00299441	0.0214578
ENSMUSG00000020962	Gtf2a1	-0.410745	0.00249466	0.018772
ENSMUSG00000038866	Zcchc2	-0.410476	0.00180906	0.0148495
ENSMUSG00000024472	Dcp2	-0.410384	0.00232742	0.0178441
ENSMUSG00000030538	Cib1	-0.410281	0.00844538	0.0470428
ENSMUSG00000038774	Ascc3	-0.409061	0.00408345	0.0273402
ENSMUSG00000037376	Trmt6	-0.409004	0.00250694	0.0188207
ENSMUSG00000034729	Mrps10	-0.407989	0.00703898	0.0410961
ENSMUSG00000051451	Crebzf	-0.40724	0.00158602	0.0134651
ENSMUSG00000038388	Mpp6	-0.407107	0.000855202	0.00825402
ENSMUSG00000028799	Zfp362	-0.407074	0.00595355	0.0361359
ENSMUSG00000021890	Eaf1	-0.406926	0.00171092	0.0142881
ENSMUSG00000026434	Nucks1	-0.406188	0.00450939	0.0294445
ENSMUSG00000028917	Plekhm2	-0.405888	0.000999873	0.00931679
ENSMUSG00000030689	Ino80e	-0.405014	0.00303204	0.0216381
ENSMUSG00000003131	Pafah1b2	-0.40482	0.00161476	0.0136232
ENSMUSG00000022142	Nup155	-0.404767	0.000736613	0.00731908
ENSMUSG00000021282	Eif5	-0.404433	0.00723553	0.0419806
ENSMUSG00000011960	Ccnt1	-0.404411	0.00284839	0.0207299
ENSMUSG00000063412	Gm10131	-0.403875	0.00410977	0.0274581
ENSMUSG00000020697	Lig3	-0.403819	0.00271006	0.0199747
ENSMUSG00000032468	Armc8	-0.403629	0.00851305	0.0473546
ENSMUSG00000000628	Hk2	-0.403609	0.00402438	0.0270642
ENSMUSG00000032293	Ireb2	-0.403436	0.00214956	0.0168902
ENSMUSG00000003119	Cdk12	-0.403434	0.00187151	0.0152691
ENSMUSG00000060073	Psma3	-0.403317	0.00252912	0.0189286
ENSMUSG00000024966	Stip1	-0.40262	0.00550699	0.0341743
ENSMUSG00000039910	Cited2	-0.402497	0.00244446	0.0184429
ENSMUSG00000078922	Tgtp1	-0.402405	0.00360687	0.024849
ENSMUSG00000030753	Prkrir	-0.402389	0.00205919	0.0163603
ENSMUSG00000022769	Sdf2l1	-0.402265	0.000810687	0.00791889
ENSMUSG00000049327	Setd8	-0.402252	0.00096738	0.0090418
ENSMUSG00000047879	Usp14	-0.402212	0.0011254	0.0102502
ENSMUSG00000036167	Pphln1	-0.402158	0.00114855	0.0103909
ENSMUSG00000078920	Ifi47	-0.401893	0.00340037	0.0236815
ENSMUSG00000026276	Sept2	-0.40187	0.00244063	0.0184255
ENSMUSG00000078440	Dohh	-0.401706	0.0029448	0.0212152
ENSMUSG00000041264	Uspl1	-0.401631	0.00377616	0.0257518
ENSMUSG00000026159	Agfg1	-0.401161	0.00307518	0.0219129
ENSMUSG00000052056	Zfp217	-0.401143	0.0008477	0.00819466
ENSMUSG00000058927	Gm10053	-0.401018	0.00527983	0.0331719
ENSMUSG00000063334	Krr1	-0.400386	0.00270154	0.0199241
ENSMUSG00000079614	Seh1l	-0.399947	0.000759234	0.00749473
ENSMUSG00000022538	Lsg1	-0.399519	0.0031906	0.0225442
ENSMUSG00000021037	Ahsa1	-0.398518	0.00650201	0.03863
ENSMUSG00000017550	Atad5	-0.39849	0.000994842	0.00927704
ENSMUSG00000017548	Suz12	-0.398229	0.00497257	0.0316512
ENSMUSG00000031467	Agpat5	-0.397982	0.00833531	0.046558
ENSMUSG00000015748	Prpf3	-0.397824	0.00330791	0.0231911
ENSMUSG00000028676	Srsf10	-0.396894	0.00440804	0.0289534
ENSMUSG00000040025	Ythdf2	-0.396527	0.000958865	0.00898391
ENSMUSG00000027397	Slc20a1	-0.396427	0.00423633	0.0281145
ENSMUSG00000026181	Ppm1f	-0.396101	0.00534601	0.0335182
ENSMUSG00000046364	Rpl27a	-0.395848	0.0057446	0.0353057
ENSMUSG00000037278	Tmem97	-0.395822	0.00726607	0.0420974
ENSMUSG00000018921	Pelp1	-0.395673	0.00170426	0.0142495
ENSMUSG00000031134	Rbmx	-0.395476	0.00442878	0.029059
ENSMUSG00000036285	Noa1	-0.395439	0.00365945	0.0251427
ENSMUSG00000071645	Tut1	-0.395179	0.0028133	0.020567
ENSMUSG00000049504	Proser1	-0.393645	0.00339706	0.0236721
ENSMUSG00000021048	Mthfd1	-0.393598	0.00598385	0.0362437
ENSMUSG00000033706	Smyd5	-0.393163	0.000878581	0.00842605
ENSMUSG00000031232	Magt1	-0.392905	0.00262121	0.0194856
ENSMUSG00000041431	Ccnb1	-0.392691	0.00436571	0.0286965
ENSMUSG00000013033	Lphn1	-0.392458	0.00892974	0.0489763
ENSMUSG00000070730	Rmdn3	-0.392426	0.00458075	0.0297663
ENSMUSG00000020079	Supv3l1	-0.392397	0.0045466	0.0296396
ENSMUSG00000046691	Chtf8	-0.391791	0.00288997	0.0209672
ENSMUSG00000056076	Eif3b	-0.390781	0.00688974	0.0404189
ENSMUSG00000029390	Tmed2	-0.390664	0.00710234	0.041386
ENSMUSG00000027599	Armc1	-0.390343	0.00719047	0.0417818
ENSMUSG00000040325	Vprbp	-0.390253	0.000963446	0.00901197
ENSMUSG00000066839	Ecsit	-0.390232	0.00878829	0.0483975
ENSMUSG00000004393	Ddx56	-0.39018	0.00229486	0.0176882
ENSMUSG00000022718	Dgcr8	-0.389909	0.00298779	0.0214231
ENSMUSG00000051329	Nup160	-0.38977	0.00106837	0.00983294
ENSMUSG00000028851	Nudc	-0.389317	0.00781063	0.0443626
ENSMUSG00000014498	Ankrd52	-0.388846	0.00400644	0.0270053
ENSMUSG00000071708	Sms	-0.388814	0.00106904	0.00983294
ENSMUSG00000022407	Adsl	-0.388799	0.00376888	0.025731
ENSMUSG00000056579	Tug1	-0.388183	0.00206606	0.0164041
ENSMUSG00000037029	Zfp146	-0.387701	0.007643	0.0437381
ENSMUSG00000026933	Camsap1	-0.387639	0.0066636	0.0393971
ENSMUSG00000038482	Tfdp1	-0.387565	0.00636948	0.0380602
ENSMUSG00000029250	Polr2b	-0.387285	0.00113333	0.0102993
ENSMUSG00000052798	Nup107	-0.387154	0.0020684	0.0164101
ENSMUSG00000032939	Nup93	-0.385545	0.00436645	0.0286965
ENSMUSG00000016477	E2f3	-0.384274	0.00527895	0.0331719
ENSMUSG00000029480	Dhx37	-0.38407	0.00157395	0.0133781
ENSMUSG00000019082	Slc25a22	-0.383553	0.0068888	0.0404189
ENSMUSG00000049553	Polr1a	-0.383513	0.00469617	0.0303699
ENSMUSG00000028668	Tceb3	-0.383406	0.00128098	0.0113852
ENSMUSG00000030691	Fchsd2	-0.383236	0.00466815	0.0302048
ENSMUSG00000028233	Tgs1	-0.383217	0.00281537	0.020567
ENSMUSG00000020464	Pnpt1	-0.382949	0.00759992	0.043615
ENSMUSG00000020918	Kat2a	-0.382742	0.00252118	0.0188809
ENSMUSG00000038615	Nfe2l1	-0.382436	0.00215345	0.0168924
ENSMUSG00000020368	Canx	-0.380768	0.00549302	0.0341225
ENSMUSG00000004865	Srpk1	-0.380457	0.00351867	0.0243517
ENSMUSG00000027349	Fam98b	-0.379429	0.00536667	0.0335957
ENSMUSG00000023169	Slc38a1	-0.37922	0.0052017	0.0328511
ENSMUSG00000078713	Tomm5	-0.379197	0.00902707	0.0493081
ENSMUSG00000030138	Bms1	-0.378976	0.00463428	0.0300337
ENSMUSG00000020454	Eif4enif1	-0.378965	0.00431991	0.0285255
ENSMUSG00000025156	Gps1	-0.378898	0.00462821	0.0300104
ENSMUSG00000022360	Atad2	-0.378336	0.0057044	0.0351477
ENSMUSG00000060733	Ipmk	-0.37813	0.00491762	0.0314168
ENSMUSG00000042323	Pbrm1	-0.377714	0.00910258	0.0496549
ENSMUSG00000031545	Agpat6	-0.377677	0.00193662	0.0156947
ENSMUSG00000027184	Caprin1	-0.377675	0.0049236	0.0314385
ENSMUSG00000038047	Haus6	-0.376893	0.00240519	0.0182374
ENSMUSG00000031578	Mak16	-0.376417	0.00321845	0.0226486
ENSMUSG00000022300	Dcaf13	-0.375567	0.00521755	0.0329205
ENSMUSG00000031278	Acsl4	-0.375321	0.00154512	0.0132196
ENSMUSG00000044452	Zfp507	-0.3743	0.00675988	0.0398498
ENSMUSG00000032400	Zwilch	-0.374229	0.0056407	0.0348259
ENSMUSG00000028330	Ncbp1	-0.374203	0.00603044	0.0364531
ENSMUSG00000047213	Ythdf3	-0.374178	0.00258645	0.019274
ENSMUSG00000039630	Hnrnpu	-0.37416	0.00821402	0.0460288
ENSMUSG00000021737	Psmd6	-0.373953	0.00383638	0.0260745
ENSMUSG00000030123	Plxnd1	-0.373333	0.00855083	0.0474994
ENSMUSG00000027770	Dhx36	-0.373243	0.00314532	0.0222892
ENSMUSG00000007050	Lsm2	-0.373171	0.00895058	0.0490045
ENSMUSG00000030528	Blm	-0.372574	0.00444402	0.0291274
ENSMUSG00000029672	Fam3c	-0.372333	0.00155332	0.0132617
ENSMUSG00000020572	Nampt	-0.372241	0.0049535	0.0315674
ENSMUSG00000035021	Baz1a	-0.371357	0.00830699	0.0464426
ENSMUSG00000021711	Trappc13	-0.370333	0.00621752	0.0373976
ENSMUSG00000026064	Ptp4a1	-0.370192	0.00511592	0.0323937
ENSMUSG00000079036	Alkbh1	-0.369893	0.00863327	0.0478915
ENSMUSG00000008976	Gabpa	-0.369694	0.00268209	0.0198055
ENSMUSG00000068749	Psma5	-0.369485	0.0075626	0.043442
ENSMUSG00000071652	Ints5	-0.368065	0.00289176	0.0209672
ENSMUSG00000020211	Sf3a2	-0.367744	0.00793842	0.0448366
ENSMUSG00000003438	Timm50	-0.367614	0.00430487	0.0284614
ENSMUSG00000030079	Ruvbl1	-0.36705	0.0037601	0.0257006
ENSMUSG00000022752	Tomm70a	-0.366665	0.00608644	0.0367366
ENSMUSG00000038848	Ythdf1	-0.366437	0.00243165	0.0183805
ENSMUSG00000032481	Smarcc1	-0.366356	0.00749608	0.0431791
ENSMUSG00000034333	Zbed4	-0.365992	0.00718525	0.0417818
ENSMUSG00000001415	Smg5	-0.365941	0.00460592	0.0298818
ENSMUSG00000017999	Ddx27	-0.365595	0.00724866	0.0420367
ENSMUSG00000039703	Nploc4	-0.365185	0.00567693	0.035014
ENSMUSG00000029507	Pus1	-0.364868	0.00751026	0.0431822
ENSMUSG00000028452	Vcp	-0.364205	0.00749904	0.0431791
ENSMUSG00000042507	Elmsan1	-0.364116	0.00235175	0.0179782
ENSMUSG00000003814	Calr	-0.363919	0.00760588	0.0436269
ENSMUSG00000016018	Skiv2l2	-0.363583	0.00276882	0.0203337
ENSMUSG00000052533	Nup188	-0.363337	0.00505521	0.0320595
ENSMUSG00000001016	Ilf2	-0.362684	0.00628168	0.0376714
ENSMUSG00000019942	Cdk1	-0.362505	0.00654726	0.0388227
ENSMUSG00000004929	Thop1	-0.362395	0.0047737	0.0307076
ENSMUSG00000039041	Adrm1	-0.361692	0.00451256	0.0294494
ENSMUSG00000028136	Snx27	-0.361234	0.00371075	0.02542
ENSMUSG00000022992	Kansl2	-0.360723	0.00662593	0.0392126
ENSMUSG00000028932	Psmc2	-0.360413	0.00314036	0.022267
ENSMUSG00000025016	Tm9sf3	-0.360379	0.00816347	0.0458303
ENSMUSG00000030609	Aen	-0.360232	0.00572528	0.0352226
ENSMUSG00000027215	Cd82	-0.360072	0.00795356	0.0449011
ENSMUSG00000059436	Max	-0.358779	0.00705962	0.0411964
ENSMUSG00000021840	Mapk1ip1l	-0.358298	0.00800966	0.0451338
ENSMUSG00000021311	Mtr	-0.357855	0.00522754	0.0329457
ENSMUSG00000046718	Bst2	-0.357708	0.00875916	0.0483035
ENSMUSG00000052299	Ltn1	-0.357679	0.00251376	0.0188602
ENSMUSG00000038256	Bcl9	-0.357358	0.0033116	0.0231965
ENSMUSG00000001774	Chordc1	-0.356633	0.00525069	0.0330401
ENSMUSG00000031904	Slc7a6	-0.356381	0.0063716	0.0380602
ENSMUSG00000019777	Hdac2	-0.35611	0.00432867	0.0285255
ENSMUSG00000027787	Nmd3	-0.35609	0.00556845	0.0345076
ENSMUSG00000066324	Impad1	-0.355638	0.00762915	0.0437114
ENSMUSG00000041415	Dicer1	-0.355452	0.00319897	0.022577
ENSMUSG00000057113	Npm1	-0.35489	0.00827912	0.0463336
ENSMUSG00000032212	Sltm	-0.354884	0.00547247	0.0340646
ENSMUSG00000028433	Ubap2	-0.354415	0.00908427	0.0495773
ENSMUSG00000020124	Usp15	-0.354151	0.00301238	0.0215612
ENSMUSG00000002728	Naa20	-0.353941	0.00597423	0.0362216
ENSMUSG00000063550	Nup98	-0.35332	0.00614921	0.0370602
ENSMUSG00000043424	Eif3j2	-0.353103	0.00836971	0.0466857
ENSMUSG00000039000	Ube3c	-0.352155	0.00620741	0.0373739
ENSMUSG00000032560	Dnajc13	-0.352093	0.00343908	0.0239237
ENSMUSG00000046179	E2f8	-0.351886	0.00810092	0.0455423
ENSMUSG00000020088	Sar1a	-0.351643	0.00311068	0.0220953
ENSMUSG00000027201	Myef2	-0.351374	0.00487456	0.031224
ENSMUSG00000021427	Ssr1	-0.351327	0.00809218	0.0455143
ENSMUSG00000037608	Bclaf1	-0.351053	0.00902356	0.0493081
ENSMUSG00000066148	Prpf4	-0.34932	0.00471875	0.030428
ENSMUSG00000029198	Grpel1	-0.349247	0.00872493	0.0482456
ENSMUSG00000078517	Emc1	-0.348523	0.0045088	0.0294445
ENSMUSG00000020687	Cdc27	-0.34822	0.00409202	0.0273825
ENSMUSG00000040738	Ints8	-0.347146	0.0066086	0.0391291
ENSMUSG00000026245	Farsb	-0.346963	0.00485658	0.0311417
ENSMUSG00000029817	Tra2a	-0.346849	0.00426298	0.028246
ENSMUSG00000004268	Emg1	-0.346679	0.00362106	0.0249182
ENSMUSG00000019923	Zwint	-0.345874	0.00447283	0.0292531
ENSMUSG00000024188	Luc7l	-0.34532	0.00402683	0.0270656
ENSMUSG00000028282	Casp8ap2	-0.345012	0.00495326	0.0315674
ENSMUSG00000018040	Rrp7a	-0.344587	0.00543965	0.0339649
ENSMUSG00000056209	Npm3	-0.344561	0.00611133	0.0368686
ENSMUSG00000027823	Gmps	-0.344388	0.00812652	0.0456651
ENSMUSG00000019818	Cd164	-0.344312	0.00773667	0.0441078
ENSMUSG00000004100	Ppan	-0.343613	0.00869755	0.0481641
ENSMUSG00000024370	Cdc23	-0.342362	0.00748786	0.0431762
ENSMUSG00000026127	Imp4	-0.342335	0.00798009	0.045009
ENSMUSG00000032244	Fem1b	-0.341796	0.00535444	0.0335364
ENSMUSG00000056724	Nbeal2	-0.341394	0.00857139	0.0475829
ENSMUSG00000038459	Abhd17c	-0.340757	0.00768651	0.043925
ENSMUSG00000026662	Sephs1	-0.33956	0.00578544	0.0355038
ENSMUSG00000074102	Rbm15b	-0.33727	0.00549657	0.0341271
ENSMUSG00000032078	Zpr1	-0.337001	0.00820433	0.0459989
ENSMUSG00000022983	Scaf4	-0.336845	0.00472073	0.030428
ENSMUSG00000029407	Uso1	-0.336791	0.00645072	0.0384005
ENSMUSG00000024997	Prdx3	-0.336104	0.00740223	0.0427434
ENSMUSG00000099974	Bcl2a1d	-0.335663	0.00764015	0.0437381
ENSMUSG00000029701	Rbm28	-0.333512	0.00592468	0.0360292
ENSMUSG00000042688	Mapk6	-0.331915	0.00803205	0.045218
ENSMUSG00000020238	Ncln	-0.331889	0.00585012	0.035755
ENSMUSG00000024695	Zfp91	-0.331632	0.00578561	0.0355038
ENSMUSG00000015656	Hspa8	-0.330837	0.00799354	0.045064
ENSMUSG00000050017	Pitpnb	-0.330485	0.00504344	0.0320183
ENSMUSG00000038384	Setd1b	-0.326677	0.0083647	0.0466792
ENSMUSG00000087107	AI662270	-0.326484	0.00581651	0.0356493
ENSMUSG00000056305	Usp39	-0.325345	0.00901716	0.0493081
ENSMUSG00000036779	Papd5	-0.325253	0.00652076	0.0387035
ENSMUSG00000003731	Kpna6	-0.323291	0.0059136	0.0359798
ENSMUSG00000079547	H2-DMb1	-0.321299	0.00764752	0.0437434
ENSMUSG00000026878	Rab14	-0.320505	0.00911914	0.0497091
ENSMUSG00000022052	Ppp2r2a	-0.315567	0.00902696	0.0493081
ENSMUSG00000005813	Metap1	-0.314794	0.00878778	0.0483975
ENSMUSG00000027346	Gpcpd1	0.308863	0.0085093	0.0473546
ENSMUSG00000051457	Spn	0.315154	0.00890194	0.0488459
ENSMUSG00000015291	Gdi1	0.315365	0.0085737	0.0475829
ENSMUSG00000026003	Acadl	0.318224	0.00912956	0.049735
ENSMUSG00000024012	Mtch1	0.318367	0.00790618	0.0447452
ENSMUSG00000003200	Sh3gl1	0.319984	0.00867304	0.0480682
ENSMUSG00000038241	Cep250	0.322616	0.00719093	0.0417818
ENSMUSG00000021395	Spin1	0.325236	0.00653616	0.0387759
ENSMUSG00000066151	Fkbp15	0.325644	0.00793192	0.0448366
ENSMUSG00000028049	Scamp3	0.328231	0.00888506	0.0487754
ENSMUSG00000035900	Gramd4	0.328466	0.0061999	0.0373472
ENSMUSG00000026520	Pycr2	0.329133	0.00679061	0.0399921
ENSMUSG00000024201	Kdm4b	0.330385	0.00894994	0.0490045
ENSMUSG00000028603	Scp2	0.33397	0.00687063	0.0403458
ENSMUSG00000039656	Rxrb	0.334199	0.00602104	0.0364326
ENSMUSG00000060803	Gstp1	0.335	0.00527979	0.0331719
ENSMUSG00000033326	Kdm4a	0.336403	0.00464086	0.0300603
ENSMUSG00000038324	Trpc4ap	0.340156	0.00914088	0.0497743
ENSMUSG00000026641	Usf1	0.340866	0.00448692	0.0293294
ENSMUSG00000035596	Mboat7	0.341807	0.00760917	0.0436269
ENSMUSG00000042502	Cd2bp2	0.343984	0.0042601	0.0282424
ENSMUSG00000030213	Atf7ip	0.344677	0.0078085	0.0443626
ENSMUSG00000055681	Cope	0.34522	0.00882183	0.0485161
ENSMUSG00000028161	Ppp3ca	0.346937	0.0062317	0.0374643
ENSMUSG00000028854	Slc9a1	0.348247	0.00562378	0.0347392
ENSMUSG00000058454	Dhcr7	0.348632	0.00758907	0.0435734
ENSMUSG00000003039	Fam32a	0.351626	0.0091624	0.0498691
ENSMUSG00000024847	Aip	0.355831	0.00771039	0.0439993
ENSMUSG00000042541	Shfm1	0.358776	0.00548951	0.0341212
ENSMUSG00000005881	Ergic3	0.358963	0.00488533	0.0312435
ENSMUSG00000001700	Gramd3	0.359975	0.00420039	0.0279381
ENSMUSG00000023861	Mpc1	0.360215	0.00827986	0.0463336
ENSMUSG00000028530	Jak1	0.361374	0.00870989	0.0481844
ENSMUSG00000037058	Paip2	0.361733	0.0039763	0.026845
ENSMUSG00000024525	Impa2	0.361747	0.00512494	0.0324339
ENSMUSG00000020743	Mif4gd	0.361761	0.00535379	0.0335364
ENSMUSG00000035637	Grhpr	0.361877	0.00232833	0.0178441
ENSMUSG00000025374	Nabp2	0.362318	0.00763112	0.0437114
ENSMUSG00000031112	2610018G03Rik	0.364365	0.0063086	0.0377769
ENSMUSG00000001418	0610031J06Rik	0.364814	0.00510612	0.0323485
ENSMUSG00000058587	Tmod3	0.364943	0.00788191	0.0446629
ENSMUSG00000020143	Dock2	0.366226	0.0087593	0.0483035
ENSMUSG00000035051	Dhx57	0.36667	0.00849022	0.0472709
ENSMUSG00000005442	Cic	0.367508	0.00693116	0.040636
ENSMUSG00000026773	Pfkfb3	0.368532	0.00432482	0.0285255
ENSMUSG00000059895	Ptp4a3	0.370543	0.00639952	0.0382081
ENSMUSG00000022353	Mtss1	0.370577	0.00765748	0.0437797
ENSMUSG00000021495	Fam193b	0.370803	0.00202776	0.0161741
ENSMUSG00000019998	Stx7	0.372035	0.00172039	0.014335
ENSMUSG00000034908	Sidt2	0.372777	0.00558794	0.0345882
ENSMUSG00000070000	Fcho1	0.37436	0.00600128	0.0363311
ENSMUSG00000033220	Rac2	0.374441	0.00642387	0.0383073
ENSMUSG00000022214	Dcaf11	0.375778	0.00379781	0.0258703
ENSMUSG00000040479	Dgkz	0.377247	0.00434057	0.0285774
ENSMUSG00000025607	Copg2	0.377438	0.00322936	0.0227122
ENSMUSG00000061167	Rpl15-ps3	0.379855	0.00432855	0.0285255
ENSMUSG00000002608	Ccdc97	0.379907	0.00134207	0.0118414
ENSMUSG00000016253	Nelfcd	0.380206	0.00266397	0.019755
ENSMUSG00000024948	Map4k2	0.380551	0.00432421	0.0285255
ENSMUSG00000041560	Gltscr2	0.380801	0.00671199	0.0396252
ENSMUSG00000018507	Trpv2	0.381009	0.00852694	0.0474023
ENSMUSG00000032449	Slc25a36	0.381694	0.00642559	0.0383073
ENSMUSG00000004931	Apba3	0.381845	0.00750859	0.0431822
ENSMUSG00000031812	Map1lc3b	0.382731	0.00376019	0.0257006
ENSMUSG00000026594	Ralgps2	0.382903	0.00420317	0.0279413
ENSMUSG00000026421	Csrp1	0.383065	0.00212642	0.0167518
ENSMUSG00000037795	N4bp2	0.383397	0.00644082	0.0383792
ENSMUSG00000045826	Ptprcap	0.3846	0.00572339	0.0352226
ENSMUSG00000031627	Irf2	0.386864	0.00315276	0.0223158
ENSMUSG00000020752	Recql5	0.387854	0.00191426	0.0155655
ENSMUSG00000015837	Sqstm1	0.390225	0.00568549	0.035049
ENSMUSG00000032175	Tyk2	0.390754	0.00143803	0.0125422
ENSMUSG00000052949	Rnf157	0.392448	0.00581813	0.0356493
ENSMUSG00000037553	Zdhhc18	0.392659	0.00554381	0.0343852
ENSMUSG00000034341	Wbp2	0.392865	0.0028796	0.0209068
ENSMUSG00000033730	Egr3	0.393631	0.00693344	0.040636
ENSMUSG00000041354	Rgl2	0.39398	0.00886608	0.0487152
ENSMUSG00000026222	Sp100	0.395838	0.0065019	0.03863
ENSMUSG00000040613	Apobec1	0.397566	0.00456619	0.0296876
ENSMUSG00000015597	Zfp318	0.397767	0.00200284	0.0160492
ENSMUSG00000024381	Bin1	0.398116	0.00197436	0.0158759
ENSMUSG00000052160	Pld4	0.398967	0.00595414	0.0361359
ENSMUSG00000002395	Use1	0.39909	0.00427403	0.0282884
ENSMUSG00000038290	Smg6	0.400568	0.00123656	0.0110471
ENSMUSG00000022450	Ndufa6	0.401062	0.00489297	0.0312758
ENSMUSG00000016344	Ppdpf	0.401422	0.00272124	0.0200328
ENSMUSG00000039852	Rere	0.401609	0.00477799	0.0307189
ENSMUSG00000045374	Wdr81	0.401658	0.0017238	0.0143475
ENSMUSG00000050299	Gm9843	0.401668	0.00284818	0.0207299
ENSMUSG00000037656	Slc20a2	0.401851	0.00276353	0.0203072
ENSMUSG00000021114	Atp6v1d	0.402908	0.00282248	0.0205907
ENSMUSG00000020321	Mdh1	0.403164	0.00240248	0.0182374
ENSMUSG00000079523	Tmsb10	0.403182	0.00293942	0.021189
ENSMUSG00000031662	Snx20	0.403771	0.00280849	0.0205628
ENSMUSG00000031093	Dock11	0.404086	0.00139222	0.0121864
ENSMUSG00000059555	Tor4a	0.404121	0.00587556	0.0357928
ENSMUSG00000024169	Ift140	0.404552	0.00387177	0.0262709
ENSMUSG00000032440	Tgfbr2	0.404591	0.00266914	0.0197692
ENSMUSG00000015932	Dstn	0.405007	0.00201883	0.0161216
ENSMUSG00000031995	St14	0.40593	0.00336626	0.023498
ENSMUSG00000013663	Pten	0.405986	0.0045536	0.0296459
ENSMUSG00000027540	Ptpn1	0.407321	0.00258046	0.0192417
ENSMUSG00000001794	Capns1	0.407686	0.00225919	0.0174941
ENSMUSG00000037415	Ranbp10	0.408272	0.00151972	0.0130755
ENSMUSG00000032604	Qars	0.410603	0.00331602	0.023214
ENSMUSG00000021819	Zswim8	0.411839	0.000597692	0.00620291
ENSMUSG00000060675	Pla2g16	0.412321	0.00179338	0.0147407
ENSMUSG00000054509	Parp4	0.412888	0.00083465	0.00810078
ENSMUSG00000033059	Pygb	0.413213	0.000772054	0.00760273
ENSMUSG00000003299	Mrpl4	0.41407	0.00232469	0.0178441
ENSMUSG00000021262	Evl	0.415168	0.00215147	0.0168924
ENSMUSG00000031839	Hsbp1	0.415922	0.00802785	0.0452154
ENSMUSG00000066406	Akap13	0.41664	0.00297288	0.021354
ENSMUSG00000061132	Blnk	0.416731	0.0023009	0.0177235
ENSMUSG00000020472	Zkscan17	0.418302	0.00335923	0.0234759
ENSMUSG00000038642	Ctss	0.418492	0.000819844	0.00798263
ENSMUSG00000026972	Arrdc1	0.418657	0.00393849	0.0266639
ENSMUSG00000018168	Ikzf3	0.418747	0.00360877	0.024849
ENSMUSG00000026663	Atf6	0.418753	0.0024198	0.0183235
ENSMUSG00000030287	Itpr2	0.420078	0.00781038	0.0443626
ENSMUSG00000060739	Nsa2	0.420659	0.00346884	0.0240755
ENSMUSG00000024442	0610009O20Rik	0.421509	0.0035464	0.0245156
ENSMUSG00000017760	Ctsa	0.422017	0.00212288	0.0167347
ENSMUSG00000032594	Ip6k1	0.422452	0.00131693	0.0116706
ENSMUSG00000023104	Rfc2	0.422633	0.00196617	0.015839
ENSMUSG00000040415	Dtx3	0.423137	0.00169395	0.0141927
ENSMUSG00000078566	Bnip3	0.424245	0.00292583	0.0211313
ENSMUSG00000058594	Fbxo18	0.425592	0.00216927	0.0169681
ENSMUSG00000038418	Egr1	0.42812	0.00375729	0.0257006
ENSMUSG00000040345	Arhgap9	0.42875	0.00330892	0.0231911
ENSMUSG00000019810	Fuca2	0.428846	0.0013619	0.0119815
ENSMUSG00000020272	Stk10	0.429099	0.000419484	0.00462652
ENSMUSG00000019947	Arid5b	0.430963	0.00658101	0.0389848
ENSMUSG00000018861	Fdxr	0.431734	0.00602522	0.0364397
ENSMUSG00000026102	Inpp1	0.431751	0.00621366	0.0373929
ENSMUSG00000004040	Stat3	0.431764	0.00129522	0.0115034
ENSMUSG00000025366	Esyt1	0.431974	0.00165571	0.0139107
ENSMUSG00000027332	Ivd	0.434252	0.00417046	0.0278027
ENSMUSG00000058979	Cecr5	0.435784	0.00728238	0.0421717
ENSMUSG00000028413	B4galt1	0.437577	0.00271965	0.0200328
ENSMUSG00000046805	Mpeg1	0.438135	0.00253277	0.0189443
ENSMUSG00000026480	Ncf2	0.43883	0.000252529	0.00303937
ENSMUSG00000029148	Nrbp1	0.439902	0.00118972	0.0107075
ENSMUSG00000064215	Ifi27	0.439966	0.00094873	0.00893633
ENSMUSG00000030282	Cmas	0.440668	0.00137822	0.0121163
ENSMUSG00000026987	Baz2b	0.441183	0.00644826	0.0384005
ENSMUSG00000022307	Oxr1	0.441284	0.00656695	0.0389205
ENSMUSG00000022553	Maf1	0.441685	0.000346394	0.0039312
ENSMUSG00000032402	Smad3	0.442138	0.000886936	0.00848605
ENSMUSG00000038520	Tbc1d17	0.443416	0.00565018	0.0348667
ENSMUSG00000036748	Cuedc2	0.44354	0.000624276	0.00639132
ENSMUSG00000024851	Pitpnm1	0.444007	0.000609994	0.0062831
ENSMUSG00000042677	Zc3h12a	0.444222	0.00147641	0.012785
ENSMUSG00000031822	Gse1	0.4448	0.00200872	0.016074
ENSMUSG00000000915	Hip1r	0.444859	0.00113933	0.0103229
ENSMUSG00000061981	Flot2	0.445502	0.00471148	0.0304203
ENSMUSG00000053291	Rab4b	0.446035	0.00057416	0.00599459
ENSMUSG00000033021	Gmppa	0.446337	0.0012461	0.0110996
ENSMUSG00000032300	1700017B05Rik	0.447165	0.00308386	0.0219562
ENSMUSG00000049760	2410015M20Rik	0.44719	0.00302771	0.021635
ENSMUSG00000070738	Dgkd	0.447428	0.00104191	0.00964182
ENSMUSG00000055745	Ldoc1l	0.44771	0.00359054	0.0247643
ENSMUSG00000079557	March2	0.448026	0.00886437	0.0487152
ENSMUSG00000023048	Prr13	0.448251	0.00141525	0.0123613
ENSMUSG00000006517	Mvd	0.449373	0.00251855	0.0188728
ENSMUSG00000024900	Cpt1a	0.449467	0.00711636	0.0414478
ENSMUSG00000028383	Hsdl2	0.450333	0.00740118	0.0427434
ENSMUSG00000019528	Gyg	0.450966	0.00538526	0.0336947
ENSMUSG00000084416	Rpl10a-ps1	0.451331	0.00217202	0.0169787
ENSMUSG00000022967	Ifnar1	0.451409	0.000315972	0.00365083
ENSMUSG00000000486	Sept1	0.451466	0.00132894	0.0117649
ENSMUSG00000003031	Cdkn1b	0.45201	0.00159495	0.0135125
ENSMUSG00000039157	Fam102a	0.452106	0.000865729	0.00831594
ENSMUSG00000011256	Adam19	0.452141	0.000927172	0.00877415
ENSMUSG00000013155	Enkd1	0.45413	0.00400352	0.0270053
ENSMUSG00000072772	Grcc10	0.454151	0.0010265	0.00953564
ENSMUSG00000030055	Rab43	0.454813	0.00108144	0.00991688
ENSMUSG00000055850	Rnf181	0.455043	0.000639346	0.00651263
ENSMUSG00000071042	Rasgrp3	0.455717	0.00212026	0.016725
ENSMUSG00000003955	Fam162a	0.456005	0.00035373	0.00398834
ENSMUSG00000027634	Ndrg3	0.457202	0.00258797	0.019274
ENSMUSG00000034243	Golgb1	0.458875	0.000655707	0.00666098
ENSMUSG00000035673	Sbno2	0.459673	0.00063106	0.00643904
ENSMUSG00000093938	Evi2b	0.460139	0.00164519	0.0138511
ENSMUSG00000034748	Sirt6	0.460632	0.00455511	0.0296459
ENSMUSG00000040710	St8sia4	0.46065	0.00249582	0.018772
ENSMUSG00000028673	Fuca1	0.461958	0.00147465	0.0127789
ENSMUSG00000003123	Lipe	0.462049	0.00598019	0.0362396
ENSMUSG00000003379	Cd79a	0.462696	0.00106889	0.00983294
ENSMUSG00000050379	Sept6	0.462907	0.00045435	0.00494366
ENSMUSG00000071657	Bscl2	0.463527	0.00130886	0.0116075
ENSMUSG00000040940	Arhgef1	0.463924	0.0004852	0.00520464
ENSMUSG00000037622	Wdtc1	0.464423	0.000716232	0.00717534
ENSMUSG00000057069	Ero1lb	0.465227	0.000746187	0.00738397
ENSMUSG00000033955	Tnks1bp1	0.465445	0.0035088	0.0242972
ENSMUSG00000042460	C1galt1	0.465736	0.000563435	0.00590293
ENSMUSG00000038178	Slc43a2	0.466384	0.000622886	0.00638248
ENSMUSG00000039774	Galnt12	0.466435	0.00479257	0.0307963
ENSMUSG00000030256	Bhlhe41	0.467781	0.000471146	0.00509443
ENSMUSG00000027447	Cst3	0.468571	0.00582595	0.0356612
ENSMUSG00000031987	Egln1	0.468653	0.00146521	0.0127153
ENSMUSG00000021585	Cast	0.468907	0.00160409	0.0135611
ENSMUSG00000020451	Limk2	0.46942	9.33055e-05	0.00135405
ENSMUSG00000053898	Ech1	0.470367	0.00107017	0.00983584
ENSMUSG00000032812	Arap1	0.471017	0.000502938	0.00538064
ENSMUSG00000066315	Gm12918	0.471477	0.0010346	0.00958884
ENSMUSG00000031198	Fundc2	0.471844	0.00669606	0.0395505
ENSMUSG00000033538	Casp4	0.472004	0.00232428	0.0178441
ENSMUSG00000032322	Pstpip1	0.474083	0.000248321	0.00300063
ENSMUSG00000020423	Btg2	0.474154	0.00297034	0.0213484
ENSMUSG00000032299	Commd4	0.475925	0.00377523	0.0257518
ENSMUSG00000029994	Anxa4	0.476099	0.00870788	0.0481844
ENSMUSG00000069135	Fgfr1op	0.476153	0.000234632	0.00286951
ENSMUSG00000039637	Coro7	0.476559	0.000330306	0.00379117
ENSMUSG00000028684	Urod	0.477712	0.00769816	0.0439502
ENSMUSG00000029470	P2rx4	0.478501	0.00733519	0.0424168
ENSMUSG00000036478	Btg1	0.478837	0.00187782	0.0153103
ENSMUSG00000038578	Susd1	0.480139	0.0028119	0.020567
ENSMUSG00000025533	Asl	0.480657	0.00545602	0.0340218
ENSMUSG00000046808	Atp10d	0.481793	0.00241758	0.0183198
ENSMUSG00000031668	Eif2ak3	0.482326	0.000160004	0.00209177
ENSMUSG00000006310	Zbtb32	0.482852	0.000378648	0.00421832
ENSMUSG00000032267	Usp28	0.483028	0.00194705	0.0157583
ENSMUSG00000031389	Arhgap4	0.483341	0.000432058	0.00473936
ENSMUSG00000029638	Glcci1	0.483527	0.00607459	0.0366834
ENSMUSG00000008855	Hdac5	0.483731	0.000279745	0.00329652
ENSMUSG00000039936	Pik3cd	0.484073	0.000279873	0.00329652
ENSMUSG00000067038	Rps12-ps3	0.484097	0.00714782	0.0415911
ENSMUSG00000042129	Rassf4	0.484729	0.00282556	0.0206008
ENSMUSG00000032376	Usp3	0.485372	0.000468545	0.00507535
ENSMUSG00000030629	Zfand6	0.48639	0.000338298	0.00385737
ENSMUSG00000034247	Plekhm1	0.486732	0.000102049	0.00145312
ENSMUSG00000032763	Ilvbl	0.486989	0.00613143	0.0369714
ENSMUSG00000020400	Tnip1	0.488092	7.66432e-05	0.00114653
ENSMUSG00000057375	Yipf1	0.488255	0.00159352	0.0135098
ENSMUSG00000031827	Cotl1	0.488316	0.000544831	0.00573277
ENSMUSG00000034255	Arhgap27	0.488516	4.17474e-05	0.000691913
ENSMUSG00000000278	Scpep1	0.490211	3.21938e-05	0.000563601
ENSMUSG00000037685	Atp8a1	0.490634	0.000899844	0.00857574
ENSMUSG00000027809	Etfdh	0.490636	0.00475233	0.0305863
ENSMUSG00000038481	Cdk19	0.490984	0.000104911	0.00148516
ENSMUSG00000062604	Srpk2	0.491191	0.00443145	0.0290607
ENSMUSG00000004952	Rasa4	0.49122	0.000514222	0.00546761
ENSMUSG00000027953	Slc50a1	0.492068	0.00197299	0.0158759
ENSMUSG00000006494	Pdk1	0.492118	0.00068234	0.00688126
ENSMUSG00000046079	Lrrc8d	0.492915	0.000359107	0.00403397
ENSMUSG00000006850	Tmco6	0.494185	0.00521811	0.0329205
ENSMUSG00000036138	Acaa1a	0.495214	0.000110696	0.00154186
ENSMUSG00000037824	Tspan14	0.496265	0.000159526	0.00208778
ENSMUSG00000026116	Tmem131	0.49635	0.0003364	0.00384473
ENSMUSG00000040990	Sh3kbp1	0.497348	0.00015112	0.00201029
ENSMUSG00000101970	1810026B05Rik	0.497951	0.00263844	0.0195897
ENSMUSG00000021156	Zmynd11	0.498191	0.000154218	0.00203588
ENSMUSG00000001751	Naglu	0.498595	0.00327323	0.0229675
ENSMUSG00000089917	Uckl1	0.499699	0.00376296	0.0257051
ENSMUSG00000031166	Wdr13	0.500085	0.00679694	0.04001
ENSMUSG00000017837	Nkiras2	0.500822	0.000408004	0.00450812
ENSMUSG00000030313	Dennd5b	0.500923	0.00636659	0.0380602
ENSMUSG00000068735	Trp53i11	0.50108	7.27452e-05	0.00109906
ENSMUSG00000000290	Itgb2	0.501088	0.000226426	0.00279451
ENSMUSG00000023952	Gtpbp2	0.501719	3.55462e-05	0.000614312
ENSMUSG00000020788	Atp2a3	0.501884	0.000249399	0.00301066
ENSMUSG00000058672	Tubb2a	0.50337	0.0041967	0.0279289
ENSMUSG00000037552	Plekhg2	0.503601	2.15957e-05	0.000410014
ENSMUSG00000048490	Nrip1	0.504125	0.00138029	0.012117
ENSMUSG00000007891	Ctsd	0.504461	9.44084e-05	0.00136678
ENSMUSG00000044456	Rin3	0.505935	0.000394604	0.00438802
ENSMUSG00000042350	Arel1	0.506511	0.000141753	0.00190449
ENSMUSG00000041040	Fam117b	0.507437	0.000274829	0.00325375
ENSMUSG00000080848	Gm9385	0.507631	0.000336115	0.00384473
ENSMUSG00000027330	Cdc25b	0.508492	0.000121336	0.00166899
ENSMUSG00000034959	5031414D18Rik	0.509184	0.00151818	0.0130721
ENSMUSG00000022108	Itm2b	0.509197	0.000371266	0.00414751
ENSMUSG00000070394	Tmem256	0.512571	0.00296598	0.0213423
ENSMUSG00000024661	Fth1	0.513591	0.00014439	0.00193562
ENSMUSG00000029098	Acox3	0.513648	1.64215e-05	0.000327136
ENSMUSG00000029571	Tmem106b	0.514111	0.00181448	0.0148819
ENSMUSG00000090258	Churc1	0.514832	0.0077812	0.0442576
ENSMUSG00000052760	A630001G21Rik	0.514947	0.000113757	0.00157725
ENSMUSG00000034006	Pqlc1	0.515785	0.000551958	0.00579771
ENSMUSG00000050350	Gpr18	0.516327	5.63013e-05	0.000890545
ENSMUSG00000037295	Ldlrap1	0.516471	0.00174986	0.014491
ENSMUSG00000028344	Invs	0.51679	0.00698658	0.0408882
ENSMUSG00000026447	Pik3c2b	0.516851	4.51599e-05	0.000737388
ENSMUSG00000001588	Acap1	0.517106	0.000188887	0.00239704
ENSMUSG00000009687	Fxyd5	0.517485	6.4825e-05	0.00100058
ENSMUSG00000018574	Acadvl	0.518123	7.68872e-05	0.00114876
ENSMUSG00000043505	Gimap5	0.518764	2.37561e-05	0.000440292
ENSMUSG00000020910	Adprm	0.519739	9.85893e-05	0.00141549
ENSMUSG00000057191	AB124611	0.519826	0.00138015	0.012117
ENSMUSG00000036273	Lrrk2	0.520633	0.000950312	0.00894429
ENSMUSG00000039753	Fbxl5	0.520729	0.000423046	0.00465312
ENSMUSG00000058318	Phf21a	0.523327	0.000991296	0.00925108
ENSMUSG00000039879	Heca	0.523367	0.000217227	0.00270297
ENSMUSG00000049299	Trappc1	0.523411	0.00713108	0.0415136
ENSMUSG00000029461	Fam168a	0.523561	0.000628872	0.00642753
ENSMUSG00000022280	Rnf19a	0.523871	0.00242635	0.0183519
ENSMUSG00000027506	Tpd52	0.524082	1.94112e-05	0.000373804
ENSMUSG00000098112	Bin2	0.524163	1.2982e-05	0.00027108
ENSMUSG00000053644	Aldh7a1	0.524356	0.00423849	0.0281145
ENSMUSG00000036565	Ttyh3	0.524462	0.000361231	0.00404659
ENSMUSG00000028581	Laptm5	0.525459	3.72866e-05	0.000637128
ENSMUSG00000022639	5330426P16Rik	0.525473	0.00830199	0.046436
ENSMUSG00000002109	Ddb2	0.525555	0.00735984	0.0425391
ENSMUSG00000040723	Rcsd1	0.525637	1.40779e-05	0.000288645
ENSMUSG00000041939	Mvk	0.52583	0.00133858	0.0118192
ENSMUSG00000015942	Gtf2ird2	0.526147	0.00178229	0.0146941
ENSMUSG00000004568	Arhgef18	0.526351	0.000679285	0.00685615
ENSMUSG00000027009	Itga4	0.527127	0.000656105	0.00666098
ENSMUSG00000051768	Xrcc1	0.527493	2.20125e-05	0.000415328
ENSMUSG00000040414	Slc25a28	0.527854	0.000220474	0.00273292
ENSMUSG00000036555	Iqce	0.528495	0.00317913	0.0224763
ENSMUSG00000044475	Ascc1	0.529012	0.00473027	0.0304606
ENSMUSG00000020901	Pik3r5	0.529636	0.000180679	0.00230494
ENSMUSG00000060441	Trim5	0.529777	0.00283106	0.0206285
ENSMUSG00000035203	Epn1	0.530373	9.80457e-05	0.0014127
ENSMUSG00000022092	Ppp3cc	0.531185	0.00010983	0.00153686
ENSMUSG00000038225	Primpol	0.531555	0.00560009	0.0346281
ENSMUSG00000034751	Mast4	0.531642	0.00589194	0.035866
ENSMUSG00000007950	Abhd8	0.532435	0.0018204	0.0149023
ENSMUSG00000078429	Ctdsp2	0.532528	2.96996e-05	0.000526797
ENSMUSG00000018983	E2f2	0.533192	5.51724e-05	0.000874969
ENSMUSG00000025494	Sigirr	0.533304	0.000263862	0.00313841
ENSMUSG00000021939	Ctsb	0.534035	3.39747e-05	0.000589662
ENSMUSG00000024792	Zfpl1	0.534683	0.00470608	0.0304016
ENSMUSG00000026223	Itm2c	0.534773	0.000260653	0.00310938
ENSMUSG00000036672	Cenpt	0.534864	0.00436129	0.0286937
ENSMUSG00000039264	Gimap3	0.534893	0.00025432	0.00305276
ENSMUSG00000059851	Suv420h2	0.534933	4.92767e-05	0.000792237
ENSMUSG00000062526	Mppe1	0.535516	0.00769119	0.043931
ENSMUSG00000057367	Birc2	0.535894	1.98152e-05	0.000379177
ENSMUSG00000042228	Lyn	0.536162	0.000106861	0.00150527
ENSMUSG00000061536	Sec22c	0.536189	0.00903087	0.0493081
ENSMUSG00000040128	Pnrc1	0.536812	0.000559852	0.00587047
ENSMUSG00000037992	Rara	0.536812	0.00230368	0.0177336
ENSMUSG00000031349	Nsdhl	0.538087	0.000697801	0.00701385
ENSMUSG00000057229	Atp5sl	0.538188	0.00013571	0.00183753
ENSMUSG00000024856	Cdk2ap2	0.538225	0.000174074	0.00223006
ENSMUSG00000026504	Sdccag8	0.538761	0.00417086	0.0278027
ENSMUSG00000024248	Cox7a2l	0.53953	6.53048e-05	0.00100415
ENSMUSG00000038145	Snrk	0.539985	0.000515749	0.00547904
ENSMUSG00000035000	Dpp4	0.543247	3.82737e-05	0.000648514
ENSMUSG00000033124	Atg9a	0.543659	0.000353439	0.00398834
ENSMUSG00000027663	Zmat3	0.544164	1.20722e-05	0.000253829
ENSMUSG00000024038	Ndufv3	0.545357	3.02186e-05	0.00053442
ENSMUSG00000028832	Stmn1	0.545752	6.9829e-05	0.00106151
ENSMUSG00000063015	Ccni	0.546107	0.000160787	0.00209975
ENSMUSG00000073434	Wdr90	0.546718	2.54413e-05	0.00046275
ENSMUSG00000032009	Sesn3	0.547301	0.000164377	0.00213743
ENSMUSG00000024855	Pacs1	0.547331	2.38074e-05	0.000440292
ENSMUSG00000029705	Cux1	0.548032	4.71392e-05	0.000765586
ENSMUSG00000052040	Klf13	0.548819	9.04676e-05	0.00132076
ENSMUSG00000036006	Fam65b	0.549288	6.07964e-06	0.000143498
ENSMUSG00000035273	Hpse	0.549361	5.57878e-05	0.000883573
ENSMUSG00000025757	Hspa4l	0.549784	0.00628505	0.0376731
ENSMUSG00000021103	Mnat1	0.550016	0.00635066	0.0379913
ENSMUSG00000003948	Mmd	0.550184	0.0009543	0.00897486
ENSMUSG00000074272	Ceacam1	0.55074	0.00155042	0.0132462
ENSMUSG00000025085	Ablim1	0.55142	7.10655e-05	0.00107502
ENSMUSG00000035671	Zswim4	0.551522	0.00154487	0.0132196
ENSMUSG00000030067	Foxp1	0.552116	0.000706564	0.00709019
ENSMUSG00000062761	Zfp512	0.552315	0.00178862	0.0147116
ENSMUSG00000033318	Gstt2	0.556165	0.000169484	0.00219209
ENSMUSG00000025743	Sdc3	0.55655	4.65503e-05	0.000758052
ENSMUSG00000031161	Hdac6	0.556829	0.00289886	0.0209839
ENSMUSG00000022105	Rb1	0.557451	6.1558e-06	0.000144174
ENSMUSG00000090626	Tex9	0.557469	0.00278518	0.0204291
ENSMUSG00000074358	Ccdc61	0.557684	0.00496963	0.0316491
ENSMUSG00000028494	Plin2	0.558798	0.000861513	0.00828352
ENSMUSG00000059013	Sh2d3c	0.559034	2.59184e-05	0.000470722
ENSMUSG00000024777	Ppp2r5b	0.55912	0.00545717	0.0340218
ENSMUSG00000024754	Tmem2	0.559894	0.000219333	0.00272359
ENSMUSG00000027952	Pmvk	0.560161	0.000782442	0.00768756
ENSMUSG00000055805	Fmnl1	0.560821	3.9768e-05	0.00066731
ENSMUSG00000020474	Polm	0.562009	0.000719022	0.00718065
ENSMUSG00000035268	Pkig	0.562329	8.04858e-06	0.000180825
ENSMUSG00000028559	Osbpl9	0.563822	2.34049e-06	6.42416e-05
ENSMUSG00000018008	Cyth4	0.564823	4.40527e-05	0.000723203
ENSMUSG00000024725	Ostf1	0.565	2.32211e-06	6.38816e-05
ENSMUSG00000028032	Papss1	0.566058	0.000427978	0.00469885
ENSMUSG00000026721	Rabgap1l	0.566352	0.000170938	0.00220385
ENSMUSG00000025731	0610011F06Rik	0.566554	0.00296773	0.0213423
ENSMUSG00000031101	Sash3	0.567189	5.83514e-05	0.000915807
ENSMUSG00000048163	Selplg	0.567491	0.000396895	0.00440543
ENSMUSG00000021792	Fam213a	0.568177	3.92697e-05	0.000663538
ENSMUSG00000045193	Cirbp	0.568834	0.00135117	0.0118958
ENSMUSG00000075706	Gpx4	0.570821	2.71083e-05	0.000489401
ENSMUSG00000038894	Irs2	0.572329	0.00400672	0.0270053
ENSMUSG00000018750	Zbtb4	0.572494	0.00185282	0.0151268
ENSMUSG00000020120	Plek	0.572866	6.88242e-05	0.00105161
ENSMUSG00000071369	Map3k5	0.574192	2.30752e-05	0.00043069
ENSMUSG00000095677	Dynlt1f	0.574492	0.000845137	0.00818293
ENSMUSG00000031133	Arhgef6	0.576809	1.32838e-05	0.00027643
ENSMUSG00000047867	Gimap6	0.580395	3.60502e-05	0.00062037
ENSMUSG00000038375	Trp53inp2	0.582447	0.00163514	0.013776
ENSMUSG00000039357	Fut11	0.582504	0.00402409	0.0270642
ENSMUSG00000042644	Itpr3	0.582614	1.02373e-05	0.000221148
ENSMUSG00000026199	Ankzf1	0.583481	4.11653e-05	0.000685072
ENSMUSG00000047921	Trappc9	0.584079	0.000151678	0.00201551
ENSMUSG00000000056	Narf	0.584422	0.000237003	0.00288977
ENSMUSG00000042121	Ssh1	0.585448	1.0746e-05	0.000230343
ENSMUSG00000058881	Zfp516	0.586902	0.00559289	0.0346012
ENSMUSG00000098557	Kctd12	0.587193	4.00912e-06	0.000103487
ENSMUSG00000052013	Btla	0.587575	0.000157091	0.00206482
ENSMUSG00000026853	Crat	0.589087	0.000433882	0.00475507
ENSMUSG00000069833	Ahnak	0.589733	0.00207505	0.0164325
ENSMUSG00000073096	Lrrc61	0.590278	0.00320169	0.0225831
ENSMUSG00000023393	Slc17a9	0.590395	6.52397e-05	0.00100415
ENSMUSG00000003380	Rabac1	0.591046	0.000267676	0.00317754
ENSMUSG00000031360	Ctps2	0.591234	8.45943e-05	0.00124854
ENSMUSG00000045251	Zfp688	0.591921	0.00673076	0.0397167
ENSMUSG00000025026	Add3	0.592176	1.14624e-06	3.55657e-05
ENSMUSG00000036526	Card11	0.592558	3.67635e-05	0.000629964
ENSMUSG00000019823	Mical1	0.593236	8.00131e-07	2.59551e-05
ENSMUSG00000029165	Agbl5	0.593518	0.000401918	0.00445304
ENSMUSG00000052917	Senp7	0.594376	0.00172544	0.0143475
ENSMUSG00000031066	Usp11	0.594953	0.000882185	0.00845393
ENSMUSG00000005682	Pan2	0.596445	2.8371e-06	7.58144e-05
ENSMUSG00000028914	Casp9	0.59762	0.000639221	0.00651263
ENSMUSG00000041736	Tspo	0.598506	1.78666e-05	0.000353026
ENSMUSG00000028551	Cdkn2c	0.600603	0.000462601	0.00502827
ENSMUSG00000037818	3110057O12Rik	0.601227	0.00410516	0.0274553
ENSMUSG00000029438	Bcl7a	0.601971	4.97159e-07	1.72329e-05
ENSMUSG00000026399	Cd55	0.602636	0.00630118	0.0377511
ENSMUSG00000027883	Gpsm2	0.602789	0.00238937	0.0181742
ENSMUSG00000027778	Ift80	0.603021	0.000328181	0.00377392
ENSMUSG00000032067	Pts	0.603883	0.00773523	0.0441078
ENSMUSG00000025017	Pik3ap1	0.604126	1.54126e-05	0.000310607
ENSMUSG00000045679	Pqlc3	0.605275	0.00380588	0.0258962
ENSMUSG00000026270	Capn10	0.606869	0.00256432	0.0191448
ENSMUSG00000014786	Slc9a5	0.607553	0.00338539	0.0236043
ENSMUSG00000052609	Plekhg3	0.607986	0.00405375	0.0271713
ENSMUSG00000051341	Zfp52	0.608105	0.00366199	0.0251427
ENSMUSG00000025791	Pgm2	0.610335	7.29221e-05	0.00110036
ENSMUSG00000063065	Mapk3	0.611559	8.17531e-05	0.00121102
ENSMUSG00000044465	Fam160a2	0.612514	0.00866384	0.0480392
ENSMUSG00000018819	Lsp1	0.613177	1.54095e-05	0.000310607
ENSMUSG00000043987	Cep164	0.613663	0.000125899	0.00172005
ENSMUSG00000031659	Adcy7	0.615551	2.57623e-06	6.97652e-05
ENSMUSG00000044453	Ffar1	0.616003	0.000649871	0.0066143
ENSMUSG00000053113	Socs3	0.616174	0.00073025	0.00726775
ENSMUSG00000040721	Zfhx2	0.617957	0.0049817	0.0316761
ENSMUSG00000024143	Rhoq	0.617983	8.77481e-06	0.000195332
ENSMUSG00000033400	Agl	0.618289	0.00108063	0.00991688
ENSMUSG00000040451	Sgms1	0.618965	0.00195361	0.0157903
ENSMUSG00000032020	Ubash3b	0.620843	0.00174106	0.0144477
ENSMUSG00000041954	Tnfrsf18	0.621396	0.00238405	0.0181451
ENSMUSG00000043336	Filip1l	0.623136	4.8899e-05	0.000787839
ENSMUSG00000024975	Pdcd4	0.624115	0.000536193	0.00565169
ENSMUSG00000021493	Pdlim7	0.624513	0.00025617	0.003071
ENSMUSG00000039168	Dap	0.625253	0.00200992	0.016074
ENSMUSG00000068220	Lgals1	0.625654	2.47293e-06	6.71178e-05
ENSMUSG00000037318	Traf3ip3	0.626044	1.61084e-07	6.32451e-06
ENSMUSG00000040860	Crocc	0.626153	6.31321e-05	0.000976937
ENSMUSG00000034168	Irf2bpl	0.628213	5.12942e-06	0.000125237
ENSMUSG00000031805	Jak3	0.629886	2.78844e-05	0.000501222
ENSMUSG00000068744	Psrc1	0.630669	5.12395e-06	0.000125237
ENSMUSG00000032776	Mctp2	0.631619	2.87067e-05	0.00051443
ENSMUSG00000001741	Il16	0.631819	3.48765e-07	1.24541e-05
ENSMUSG00000090394	4930523C07Rik	0.632323	2.71619e-06	7.29044e-05
ENSMUSG00000090247	Bloc1s1	0.632328	0.00255057	0.0190656
ENSMUSG00000037926	Ssh2	0.632332	3.03663e-05	0.000536251
ENSMUSG00000042978	Sbk1	0.632412	9.08756e-06	0.000200455
ENSMUSG00000042712	Wbp5	0.633695	0.000924324	0.00876771
ENSMUSG00000038342	Mlxip	0.63383	4.79419e-06	0.000119432
ENSMUSG00000010362	Rdm1	0.634479	0.00289536	0.020971
ENSMUSG00000032035	Ets1	0.635219	6.61972e-06	0.00015248
ENSMUSG00000063439	B9d2	0.636632	0.00105744	0.00975582
ENSMUSG00000022517	Mgrn1	0.637352	1.7062e-07	6.67731e-06
ENSMUSG00000011658	Fuz	0.637564	8.03264e-05	0.00119426
ENSMUSG00000042628	Zfyve1	0.637915	0.00164943	0.0138772
ENSMUSG00000059772	Slx1b	0.6386	0.00580856	0.0356266
ENSMUSG00000039782	Cpeb2	0.639574	0.00487758	0.0312268
ENSMUSG00000086841	2410006H16Rik	0.64069	3.37457e-05	0.000586833
ENSMUSG00000030047	Arhgap25	0.640879	2.52139e-07	9.32607e-06
ENSMUSG00000056737	Capg	0.641254	1.33297e-05	0.000276912
ENSMUSG00000001156	Mxd1	0.641478	0.000254397	0.00305276
ENSMUSG00000070031	Sp140	0.641871	4.82503e-06	0.000119708
ENSMUSG00000027130	Slc12a6	0.643128	5.83933e-06	0.000138636
ENSMUSG00000069892	9930111J21Rik2	0.643771	4.06337e-05	0.000677153
ENSMUSG00000022428	Cby1	0.644504	0.00668162	0.0394844
ENSMUSG00000024818	Slc25a45	0.645051	0.00134655	0.0118723
ENSMUSG00000020718	Polg2	0.646027	0.00261384	0.0194428
ENSMUSG00000022558	Mroh1	0.64607	1.86956e-06	5.33683e-05
ENSMUSG00000032198	Dock6	0.646219	0.00144769	0.0125961
ENSMUSG00000036622	Atp13a2	0.646498	8.94227e-08	3.83348e-06
ENSMUSG00000040652	Oaz2	0.647752	0.000131229	0.00178084
ENSMUSG00000029860	Zyx	0.648825	8.37547e-06	0.000186785
ENSMUSG00000021139	Gm20498	0.649088	0.00546711	0.0340646
ENSMUSG00000042207	Kdm5b	0.649782	0.000926109	0.00877358
ENSMUSG00000008398	Elk3	0.650862	3.32096e-05	0.000578877
ENSMUSG00000027246	Ell3	0.651005	0.000958873	0.00898391
ENSMUSG00000060477	Irak2	0.651026	1.6985e-06	5.00152e-05
ENSMUSG00000038776	Ephx1	0.651374	0.00172717	0.0143521
ENSMUSG00000021830	Txndc16	0.651646	4.30042e-07	1.51225e-05
ENSMUSG00000019539	Rcn3	0.652018	0.00169304	0.0141927
ENSMUSG00000019863	Qrsl1	0.652099	0.000106536	0.0015029
ENSMUSG00000036931	Nfkbid	0.652645	4.74654e-06	0.000118488
ENSMUSG00000031399	Fam3a	0.652931	0.00585391	0.0357593
ENSMUSG00000021703	Serinc5	0.653478	4.33441e-07	1.5198e-05
ENSMUSG00000029060	Mib2	0.653927	7.63964e-05	0.00114425
ENSMUSG00000039981	Zc3h12d	0.654346	4.43562e-06	0.000112344
ENSMUSG00000004637	Wwox	0.655399	0.00869828	0.0481641
ENSMUSG00000031378	Abcd1	0.656121	7.4939e-07	2.47054e-05
ENSMUSG00000048307	Ankrd46	0.656493	9.70552e-05	0.00140009
ENSMUSG00000034863	Ano8	0.657917	0.00174848	0.0144895
ENSMUSG00000032333	Stoml1	0.657989	1.60975e-06	4.77493e-05
ENSMUSG00000089704	Galnt2	0.658277	0.00389365	0.0264046
ENSMUSG00000029106	Add1	0.658311	7.08857e-07	2.34329e-05
ENSMUSG00000029175	Slc35f6	0.658327	0.00178373	0.0146941
ENSMUSG00000041037	Irgq	0.659733	2.62028e-05	0.000475056
ENSMUSG00000035239	Neu3	0.662351	0.00514787	0.0325281
ENSMUSG00000057554	Lgals8	0.662592	0.000150335	0.00200204
ENSMUSG00000024845	Tmem134	0.662644	4.28963e-08	2.00933e-06
ENSMUSG00000029426	Scarb2	0.663338	0.000152634	0.00202156
ENSMUSG00000057551	Zfp317	0.664023	0.00221582	0.0172433
ENSMUSG00000047767	Atg16l2	0.664117	0.000100197	0.00143179
ENSMUSG00000028341	Nr4a3	0.66523	0.000103579	0.00147145
ENSMUSG00000095041		0.665306	1.47191e-05	0.000299617
ENSMUSG00000026519	Tmem63a	0.667728	1.95233e-05	0.000375367
ENSMUSG00000042700	Sipa1l1	0.667807	1.48753e-07	5.95601e-06
ENSMUSG00000022453	Naga	0.668082	0.0047972	0.0308097
ENSMUSG00000096472	Cdkn2d	0.668645	2.40384e-05	0.000443888
ENSMUSG00000035722	Abca7	0.669213	1.72977e-08	9.16398e-07
ENSMUSG00000022895	Ets2	0.670519	0.000891104	0.0085125
ENSMUSG00000030207	8430419L09Rik	0.671911	2.83403e-06	7.58144e-05
ENSMUSG00000001248	Gramd1a	0.672429	1.86111e-07	7.16792e-06
ENSMUSG00000075033	Nxpe3	0.672706	4.56516e-07	1.59609e-05
ENSMUSG00000052477	C130026I21Rik	0.673414	1.40574e-07	5.72297e-06
ENSMUSG00000029408	Abcb9	0.674217	0.00154435	0.0132196
ENSMUSG00000060791	Gmfg	0.674275	1.87622e-07	7.20325e-06
ENSMUSG00000027589	Pcmtd2	0.675626	0.00107618	0.00988355
ENSMUSG00000035824	Tk2	0.675654	0.000351956	0.00398291
ENSMUSG00000037692	Ahdc1	0.676384	1.84944e-06	5.29183e-05
ENSMUSG00000021880	Rnase6	0.676929	0.00358125	0.0247143
ENSMUSG00000022540	Rogdi	0.677522	0.000335305	0.00384128
ENSMUSG00000030122	Ptms	0.677799	8.75502e-07	2.79516e-05
ENSMUSG00000074886	Grk6	0.678443	1.49818e-06	4.49898e-05
ENSMUSG00000028567	Txndc12	0.678637	7.92678e-05	0.00117997
ENSMUSG00000029385	Ccng2	0.679634	1.60746e-05	0.00032128
ENSMUSG00000020644	Id2	0.68074	1.72116e-05	0.000341753
ENSMUSG00000037820	Tgm2	0.680954	0.000254263	0.00305276
ENSMUSG00000047153	Khnyn	0.681666	4.54401e-06	0.000114373
ENSMUSG00000027219	Slc28a2	0.68224	1.99597e-06	5.6581e-05
ENSMUSG00000024835	Coro1b	0.682312	7.93172e-07	2.57983e-05
ENSMUSG00000039686	Zer1	0.682511	8.3886e-07	2.69234e-05
ENSMUSG00000039873	Neurl2	0.683961	0.000488635	0.00523686
ENSMUSG00000026123	Plekhb2	0.684483	1.01775e-06	3.19053e-05
ENSMUSG00000003344	Btbd2	0.684534	5.71404e-05	0.000901467
ENSMUSG00000006717	Acot13	0.685425	0.00722051	0.0419135
ENSMUSG00000035105	Egln3	0.686432	0.00431567	0.0285173
ENSMUSG00000062210	Tnfaip8	0.686646	3.55661e-08	1.69877e-06
ENSMUSG00000000244	Tspan32	0.68744	0.000231001	0.00283368
ENSMUSG00000042082	Arsb	0.687733	8.88798e-05	0.00130228
ENSMUSG00000015501	Hivep2	0.687988	4.19206e-07	1.47843e-05
ENSMUSG00000031880	Rrad	0.688105	3.61488e-05	0.000621186
ENSMUSG00000022564	Grina	0.688643	7.61634e-07	2.50411e-05
ENSMUSG00000078317	F8a	0.688888	0.00879282	0.0484004
ENSMUSG00000021959	Lats2	0.689139	0.00274417	0.0201772
ENSMUSG00000060538	Tmem219	0.691667	0.000837863	0.00812546
ENSMUSG00000034616	Ssh3	0.693886	0.000126045	0.00172011
ENSMUSG00000043008	Klhl6	0.694282	1.48563e-07	5.95601e-06
ENSMUSG00000030793	Pycard	0.69509	3.43864e-08	1.65546e-06
ENSMUSG00000005823	Gpr108	0.696691	9.57892e-06	0.000209013
ENSMUSG00000028104	Polr3gl	0.697264	0.00203866	0.0162397
ENSMUSG00000076615	Ighg3	0.698254	7.85724e-07	2.56247e-05
ENSMUSG00000100150	Gm19585	0.698865	0.0010992	0.0100494
ENSMUSG00000041777	Cir1	0.700009	0.000846178	0.00818647
ENSMUSG00000045466	Zfp956	0.700524	0.000130906	0.00177844
ENSMUSG00000050592	Fam78a	0.701957	5.11698e-08	2.35149e-06
ENSMUSG00000045867	Cradd	0.702599	0.00232239	0.0178441
ENSMUSG00000023072	Cep89	0.702726	5.80025e-05	0.000911512
ENSMUSG00000047090	Tmem198b	0.703296	0.00703904	0.0410961
ENSMUSG00000037847	Nmrk1	0.704198	0.000423009	0.00465312
ENSMUSG00000022014	Epsti1	0.705079	5.37419e-05	0.000853398
ENSMUSG00000095332	Gm9821	0.705956	0.00143512	0.0125258
ENSMUSG00000022555	Dgat1	0.706825	0.000783204	0.00768756
ENSMUSG00000055817	Mta3	0.711736	4.87196e-08	2.26462e-06
ENSMUSG00000040061	Plcb2	0.713291	1.10695e-05	0.000236852
ENSMUSG00000059791	Nrm	0.713678	7.3154e-06	0.000165889
ENSMUSG00000076435	Acsf2	0.713977	1.90975e-08	9.81742e-07
ENSMUSG00000034110	Kctd7	0.714266	0.00586908	0.0357928
ENSMUSG00000005447	Pafah1b3	0.715286	3.9962e-06	0.000103373
ENSMUSG00000040746	Rnf167	0.716255	2.31229e-08	1.15443e-06
ENSMUSG00000024781	Lipa	0.717218	0.000200991	0.00252949
ENSMUSG00000029084	Cd38	0.717608	1.81383e-06	5.24319e-05
ENSMUSG00000030035	Wbp1	0.717998	0.00111971	0.0102215
ENSMUSG00000031245	Hmgn5	0.718591	0.00281584	0.020567
ENSMUSG00000041298	Katnal1	0.71873	0.00533312	0.0334547
ENSMUSG00000025025	Mxi1	0.721906	4.81397e-06	0.000119678
ENSMUSG00000034371	Dak	0.724322	0.000370555	0.00414339
ENSMUSG00000039899	Fgl2	0.724417	9.65147e-08	4.07985e-06
ENSMUSG00000061887	Ssbp3	0.724686	6.47766e-09	3.79647e-07
ENSMUSG00000035697	Hmha1	0.729793	1.46737e-07	5.92083e-06
ENSMUSG00000033488	BC026585	0.731311	0.00344867	0.0239629
ENSMUSG00000022051	Bnip3l	0.731511	4.56293e-06	0.000114612
ENSMUSG00000032743	D430042O09Rik	0.733003	0.000170007	0.00219649
ENSMUSG00000002043	Trappc6a	0.733515	2.47974e-08	1.22294e-06
ENSMUSG00000043931	Gimap7	0.735829	1.21293e-06	3.75389e-05
ENSMUSG00000002332	Dhrs1	0.736466	0.000235511	0.00287736
ENSMUSG00000055200	Sertad3	0.73689	0.00513837	0.032485
ENSMUSG00000037822	Smim14	0.737413	2.11671e-09	1.3881e-07
ENSMUSG00000033088	Triobp	0.737759	1.19158e-07	4.9171e-06
ENSMUSG00000000594	Gm2a	0.73911	1.99519e-07	7.58798e-06
ENSMUSG00000026866	Kynu	0.740004	0.000566977	0.0059298
ENSMUSG00000047293	Gpr15	0.741094	0.00178408	0.0146941
ENSMUSG00000059970	Hspa2	0.74135	0.000173543	0.00222796
ENSMUSG00000050914	Ankrd37	0.741765	0.000141711	0.00190449
ENSMUSG00000049488	Tmem67	0.74387	0.00175686	0.014539
ENSMUSG00000020689	Itgb3	0.744075	9.21358e-06	0.000202451
ENSMUSG00000020883	Fbxl20	0.744569	1.41087e-05	0.000288645
ENSMUSG00000069893	9930111J21Rik1	0.745365	0.000693633	0.00697774
ENSMUSG00000003762	Adck4	0.74733	5.92217e-05	0.000928266
ENSMUSG00000049744	Arhgap15	0.749646	1.54002e-06	4.60186e-05
ENSMUSG00000030083	Abtb1	0.749813	0.00557059	0.0345076
ENSMUSG00000022114	Spry2	0.75114	0.000481535	0.00518366
ENSMUSG00000002083	Bbc3	0.752928	0.00051993	0.00551862
ENSMUSG00000031539	Ap3m2	0.754399	0.00114518	0.0103682
ENSMUSG00000025193	Cutc	0.755243	0.00587402	0.0357928
ENSMUSG00000033436	Armcx2	0.757397	5.6676e-06	0.00013562
ENSMUSG00000038301	Snx10	0.757663	2.30304e-05	0.000430517
ENSMUSG00000079685	Ulbp1	0.757962	0.00113831	0.0103213
ENSMUSG00000031933	Folr4	0.758406	0.00731887	0.0423426
ENSMUSG00000016933	Plcg1	0.758852	7.16239e-08	3.17132e-06
ENSMUSG00000030643	Rab30	0.760949	6.98063e-05	0.00106151
ENSMUSG00000039234	Sec24d	0.763331	0.0011356	0.010311
ENSMUSG00000013707	Tnfaip8l2	0.76469	0.000259313	0.00309644
ENSMUSG00000040247	Tbc1d10c	0.765281	2.08988e-10	1.79819e-08
ENSMUSG00000026407	Cacna1s	0.765508	0.00146019	0.0126807
ENSMUSG00000029177	Cenpa	0.766007	4.11702e-08	1.93595e-06
ENSMUSG00000019843	Fyn	0.76706	8.86962e-09	5.00494e-07
ENSMUSG00000020108	Ddit4	0.767985	2.28354e-05	0.000427584
ENSMUSG00000041308	Sntb2	0.76844	0.00281949	0.0205813
ENSMUSG00000042613	Pbxip1	0.769847	1.15931e-08	6.3355e-07
ENSMUSG00000020785	Camkk1	0.770056	0.000139713	0.00188125
ENSMUSG00000026791	Slc2a8	0.770514	0.00693869	0.0406471
ENSMUSG00000032845	Alpk2	0.772575	0.00411011	0.0274581
ENSMUSG00000072109	A530040E14Rik	0.776022	1.43746e-09	9.74263e-08
ENSMUSG00000000958	Slc7a7	0.777793	0.00709387	0.0413661
ENSMUSG00000043923	Ccdc84	0.779028	0.000608225	0.00627464
ENSMUSG00000040591	1110051M20Rik	0.782097	0.00188964	0.0153859
ENSMUSG00000039159	Ube2h	0.782323	8.10245e-09	4.7033e-07
ENSMUSG00000014599	Csf1	0.784271	1.39748e-07	5.70847e-06
ENSMUSG00000030124	Lag3	0.784501	4.79156e-07	1.67044e-05
ENSMUSG00000024921	Smarca2	0.784728	3.57119e-05	0.000615422
ENSMUSG00000006445	Epha2	0.785335	0.00178262	0.0146941
ENSMUSG00000073600	Prob1	0.785366	0.00223775	0.0173615
ENSMUSG00000063889	Crem	0.785613	1.74609e-06	5.10446e-05
ENSMUSG00000097993	Ptprv	0.786276	0.00156862	0.0133548
ENSMUSG00000028572	Hook1	0.787546	4.15313e-05	0.000689273
ENSMUSG00000025357	Dgka	0.788579	1.79599e-09	1.18418e-07
ENSMUSG00000046207	Pik3r6	0.789485	0.000168577	0.00218269
ENSMUSG00000030468	Siglecg	0.789515	5.45759e-09	3.27779e-07
ENSMUSG00000064247	Plcxd1	0.792944	0.00181885	0.0148996
ENSMUSG00000001942	Siae	0.79422	0.00888356	0.0487754
ENSMUSG00000036086	Zranb3	0.794676	1.05365e-05	0.000226647
ENSMUSG00000022197	Pdzd2	0.797316	0.00586733	0.0357928
ENSMUSG00000021665	Hexb	0.797821	1.19606e-07	4.91887e-06
ENSMUSG00000021699	Pde4d	0.798538	2.36048e-06	6.44986e-05
ENSMUSG00000036599	Chst12	0.79859	2.39826e-08	1.19245e-06
ENSMUSG00000060301	2610008E11Rik	0.798933	0.00472271	0.030428
ENSMUSG00000037108	Zcwpw1	0.800358	8.83552e-05	0.00129616
ENSMUSG00000022475	Hdac7	0.801821	5.65897e-06	0.00013562
ENSMUSG00000034563	Ccpg1	0.802275	0.000423846	0.0046577
ENSMUSG00000017631	Abr	0.80317	2.13507e-06	5.98215e-05
ENSMUSG00000011832	Evi5l	0.804325	0.00302982	0.021635
ENSMUSG00000032089	Il10ra	0.804931	4.99948e-10	3.86329e-08
ENSMUSG00000024300	Myo1f	0.805012	1.45324e-10	1.34585e-08
ENSMUSG00000038593	Tctn1	0.806397	0.000907809	0.0086313
ENSMUSG00000063646	Jakmip1	0.807335	2.46342e-06	6.70094e-05
ENSMUSG00000021094	Dhrs7	0.808447	0.000728351	0.00726077
ENSMUSG00000038811	Gngt2	0.810848	8.93551e-06	0.000197821
ENSMUSG00000039577	Nphp4	0.811844	0.000179622	0.00229387
ENSMUSG00000028525	Pde4b	0.812152	8.21072e-11	7.72189e-09
ENSMUSG00000067924	Cxx1b	0.812533	0.00347992	0.0241248
ENSMUSG00000041975	Mettl8	0.813777	0.00203731	0.0162396
ENSMUSG00000062901	Klhl24	0.814226	8.41579e-07	2.69394e-05
ENSMUSG00000057137	Tmem140	0.814309	0.0031638	0.0223809
ENSMUSG00000000876	Pxmp4	0.814674	0.000345183	0.00392112
ENSMUSG00000011008	Mcoln2	0.817667	9.90758e-05	0.0014206
ENSMUSG00000042851	Zc3h6	0.820252	0.00200795	0.016074
ENSMUSG00000022637	Cblb	0.820639	2.32329e-09	1.50728e-07
ENSMUSG00000056938	Acbd4	0.820871	0.000472513	0.00510434
ENSMUSG00000041126	H2afv	0.822019	6.05835e-09	3.57786e-07
ENSMUSG00000028073	Pear1	0.82414	6.32691e-08	2.82157e-06
ENSMUSG00000040997	Abhd4	0.826241	0.00061008	0.0062831
ENSMUSG00000040327	Cul9	0.82709	0.000482411	0.0051865
ENSMUSG00000019866	Aim1	0.827803	2.87996e-08	1.40886e-06
ENSMUSG00000020717	Pecam1	0.828991	2.04133e-07	7.69111e-06
ENSMUSG00000090103	Gm16094	0.830207	0.00205012	0.016309
ENSMUSG00000003283	Hck	0.831042	0.00028819	0.00338463
ENSMUSG00000043263	Pyhin1	0.83141	1.76774e-08	9.32445e-07
ENSMUSG00000056698	Elmod3	0.83214	2.37753e-05	0.000440292
ENSMUSG00000020263	Appl2	0.832442	0.000251745	0.00303596
ENSMUSG00000016495	Plgrkt	0.833665	1.46898e-07	5.92083e-06
ENSMUSG00000006127	Inpp5k	0.833879	3.7237e-10	2.99438e-08
ENSMUSG00000030337	Vamp1	0.834291	6.24491e-06	0.000145698
ENSMUSG00000052248	Zeb2os	0.83453	0.00455733	0.0296459
ENSMUSG00000038623	Tm6sf1	0.835436	2.50756e-11	2.71622e-09
ENSMUSG00000047264	Zfp358	0.835922	0.000741641	0.0073516
ENSMUSG00000026249	Serpine2	0.836007	0.00541205	0.0338448
ENSMUSG00000020841	Cpd	0.837647	2.71547e-06	7.29044e-05
ENSMUSG00000081272	Gm13509	0.838469	0.00226395	0.0175009
ENSMUSG00000032501	Trib1	0.839857	1.50232e-05	0.000305296
ENSMUSG00000056267	Cep70	0.840902	0.00321224	0.022618
ENSMUSG00000041765	Ubac2	0.841246	1.79008e-10	1.56239e-08
ENSMUSG00000032489	Kif9	0.84209	0.00240405	0.0182374
ENSMUSG00000027378	Nphp1	0.844808	0.0040731	0.027286
ENSMUSG00000027199	Gatm	0.845057	1.76953e-06	5.14818e-05
ENSMUSG00000025978	Rftn2	0.845718	0.00725795	0.0420704
ENSMUSG00000027381	Bcl2l11	0.84626	1.01394e-07	4.27124e-06
ENSMUSG00000002668	Dennd1c	0.84633	6.07516e-09	3.57786e-07
ENSMUSG00000034522	Zfp395	0.846396	3.05191e-09	1.90854e-07
ENSMUSG00000020186	Csrp2	0.847558	0.000473325	0.00510434
ENSMUSG00000024063	Lbh	0.849386	8.25968e-08	3.59163e-06
ENSMUSG00000098318	1190002F15Rik	0.849465	0.000607744	0.00627464
ENSMUSG00000038564	Ift172	0.849616	1.85933e-05	0.000361876
ENSMUSG00000021306	Gpr137b	0.849852	7.3661e-05	0.00111013
ENSMUSG00000006360	Crip1	0.851676	0.000344001	0.0039136
ENSMUSG00000020432	Tcn2	0.851762	0.00237364	0.0180982
ENSMUSG00000011148	Adssl1	0.852104	9.13203e-07	2.89268e-05
ENSMUSG00000087412	Gm15501	0.853877	0.000113009	0.00156868
ENSMUSG00000022372	Sla	0.854359	5.65734e-12	7.62609e-10
ENSMUSG00000020009	Ifngr1	0.855127	3.39348e-07	1.22165e-05
ENSMUSG00000018931	Gm16515	0.855561	1.91158e-05	0.000369288
ENSMUSG00000063849	Ppcdc	0.855649	5.3708e-07	1.83378e-05
ENSMUSG00000029455	Aldh2	0.858669	8.69375e-10	6.16799e-08
ENSMUSG00000089844	A530032D15Rik	0.85965	2.10123e-06	5.91465e-05
ENSMUSG00000032114	Slc37a4	0.859732	3.63311e-05	0.000623435
ENSMUSG00000017670	Elmo2	0.861433	2.62881e-10	2.16958e-08
ENSMUSG00000021701	Plk2	0.864096	0.000678576	0.0068547
ENSMUSG00000028378	Ptgr1	0.864706	0.00120231	0.0108047
ENSMUSG00000064254	Ethe1	0.865146	8.41251e-05	0.00124312
ENSMUSG00000067149	Igj	0.865519	0.000902648	0.00859571
ENSMUSG00000034903	Cobll1	0.866251	5.00141e-05	0.000801546
ENSMUSG00000068566	Myadm	0.867779	0.000142508	0.0019125
ENSMUSG00000027907	S100a11	0.869137	1.81128e-07	6.99822e-06
ENSMUSG00000071552	Tigit	0.869458	1.52104e-05	0.000308068
ENSMUSG00000024299	Adamts10	0.870093	6.79876e-10	4.96883e-08
ENSMUSG00000029603	Dtx1	0.87022	3.77164e-11	3.9109e-09
ENSMUSG00000026664	Phyh	0.87203	1.15013e-05	0.000245004
ENSMUSG00000039382	Wdr45	0.876495	0.000546469	0.00574502
ENSMUSG00000073628	Gm10552	0.878541	0.00466391	0.0301935
ENSMUSG00000047789	Slc38a9	0.881835	5.03291e-06	0.000124104
ENSMUSG00000026011	Ctla4	0.882486	9.63969e-08	4.07985e-06
ENSMUSG00000038387	Rras	0.882605	0.00110585	0.0101025
ENSMUSG00000067931	Zfp948	0.882951	0.00321002	0.0226155
ENSMUSG00000066621	Tecpr1	0.883328	5.43155e-08	2.48663e-06
ENSMUSG00000026121	Sema4c	0.883396	0.00228347	0.0176341
ENSMUSG00000068874	Selenbp1	0.88393	0.00298101	0.0213998
ENSMUSG00000047371	Zfp768	0.884846	0.00171593	0.0143077
ENSMUSG00000019820	Utrn	0.885555	1.58157e-07	6.29103e-06
ENSMUSG00000031666	Rbl2	0.88589	4.08852e-10	3.26328e-08
ENSMUSG00000051998	Lax1	0.886358	6.66876e-10	4.90336e-08
ENSMUSG00000043079	Synpo	0.887091	0.000303825	0.00354083
ENSMUSG00000074497	A430078G23Rik	0.88853	0.000228532	0.00280955
ENSMUSG00000015944	Gatsl2	0.88857	0.000172052	0.00221116
ENSMUSG00000021457	Syk	0.889733	4.41719e-11	4.54147e-09
ENSMUSG00000028078	Dclk2	0.890437	2.06001e-05	0.000392956
ENSMUSG00000032908	Sgpp2	0.89366	0.0049313	0.0314711
ENSMUSG00000020732	Rab37	0.893732	0.00721195	0.0418838
ENSMUSG00000029162	Khk	0.896788	0.00268373	0.0198055
ENSMUSG00000028756	Pink1	0.899662	6.49543e-06	0.0001501
ENSMUSG00000058470	Gm8369	0.90029	2.77797e-07	1.01208e-05
ENSMUSG00000024854	Pold4	0.900716	1.10326e-09	7.60498e-08
ENSMUSG00000019066	Rab3d	0.900911	0.00593482	0.0360728
ENSMUSG00000046562	Unc119b	0.901278	1.86785e-11	2.12089e-09
ENSMUSG00000027843	Ptpn22	0.901411	4.73602e-11	4.70962e-09
ENSMUSG00000039770	Ypel5	0.903756	3.97674e-05	0.00066731
ENSMUSG00000020593	Lpin1	0.907677	0.000521916	0.00553487
ENSMUSG00000021123	Rdh12	0.908143	0.0026719	0.0197776
ENSMUSG00000037944	Ccr7	0.908893	3.72693e-10	2.99438e-08
ENSMUSG00000034171	Faah	0.912201	7.3728e-06	0.000166878
ENSMUSG00000059994	Fcrl1	0.914218	3.44827e-10	2.80767e-08
ENSMUSG00000097354	2310001H17Rik	0.915162	0.00392795	0.0266074
ENSMUSG00000028874	Fgr	0.916464	1.3849e-06	4.2215e-05
ENSMUSG00000032657	Fam189b	0.916521	0.000298348	0.00349041
ENSMUSG00000018381	Abi3	0.916888	1.03398e-11	1.25443e-09
ENSMUSG00000027227	Sord	0.918284	0.000324304	0.00373643
ENSMUSG00000003363	Pld3	0.919277	9.26398e-09	5.15553e-07
ENSMUSG00000029923	Rab19	0.921132	0.00153677	0.0131854
ENSMUSG00000099757	BE692007	0.921381	0.000100697	0.00143724
ENSMUSG00000034686	Prr7	0.922625	0.00138478	0.0121477
ENSMUSG00000056185	Snx32	0.922721	0.00572028	0.0352226
ENSMUSG00000026797	Stxbp1	0.922891	1.56146e-10	1.4137e-08
ENSMUSG00000015474	Ppt2	0.92527	0.000367677	0.004115
ENSMUSG00000022323	Hrsp12	0.925349	0.000337366	0.00385035
ENSMUSG00000035713	Usp35	0.925515	0.00215402	0.0168924
ENSMUSG00000032298	Neil1	0.928105	6.16493e-11	5.98343e-09
ENSMUSG00000032841	Prr5l	0.929784	0.00319689	0.0225755
ENSMUSG00000037239	Spred3	0.933557	0.00682291	0.0401433
ENSMUSG00000014453	Blk	0.934656	5.22012e-12	7.11578e-10
ENSMUSG00000035891	Cerk	0.938977	1.87055e-11	2.12089e-09
ENSMUSG00000043740	B430306N03Rik	0.945536	1.81186e-06	5.24319e-05
ENSMUSG00000036002	Fam214b	0.946261	0.000477957	0.00514971
ENSMUSG00000021108	Prkch	0.947487	0.000489878	0.00524554
ENSMUSG00000032182	Yipf2	0.954448	4.80351e-05	0.000777016
ENSMUSG00000039328	Rnf122	0.954769	0.00196121	0.0158127
ENSMUSG00000020846	Fam101b	0.956467	1.6381e-05	0.000326866
ENSMUSG00000002409	Dyrk1b	0.959202	0.00266608	0.0197587
ENSMUSG00000026200	Glb1l	0.959799	0.00151255	0.0130421
ENSMUSG00000039450	Dcxr	0.960111	5.76827e-05	0.00090884
ENSMUSG00000030365	Clec2i	0.961091	3.14839e-06	8.30354e-05
ENSMUSG00000018340	Anxa6	0.96377	5.44092e-11	5.32333e-09
ENSMUSG00000090246	Gm17017	0.964863	1.15756e-05	0.000245516
ENSMUSG00000094694	Ighv1-9	0.964955	0.0033198	0.0232271
ENSMUSG00000051977	Prdm9	0.966124	2.77249e-05	0.000499789
ENSMUSG00000053559	Smagp	0.970966	2.21155e-06	6.15378e-05
ENSMUSG00000024340	Btnl2	0.972791	2.17678e-05	0.000412475
ENSMUSG00000044827	Tlr1	0.975628	9.17457e-06	0.000202007
ENSMUSG00000019312	Grb7	0.980877	0.000537354	0.00565901
ENSMUSG00000035863	Palm	0.987043	3.0712e-08	1.49638e-06
ENSMUSG00000066278	Vps37b	0.987773	5.85075e-12	7.71536e-10
ENSMUSG00000001247	Lsr	0.990021	0.00058509	0.00608253
ENSMUSG00000034868	Myl12b	0.992664	4.15055e-14	7.74685e-12
ENSMUSG00000038543	BC028528	0.994294	0.000233787	0.0028635
ENSMUSG00000055862	Izumo4	0.99566	0.0091207	0.0497091
ENSMUSG00000026012	Cd28	0.996853	0.000225337	0.0027839
ENSMUSG00000096768	Erdr1	0.997289	7.12823e-12	9.19996e-10
ENSMUSG00000037946	Fgd3	0.997768	1.05277e-13	1.77392e-11
ENSMUSG00000042694	Obfc1	0.99799	1.96521e-05	0.00037665
ENSMUSG00000026826	Nr4a2	0.998429	2.36066e-05	0.000438584
ENSMUSG00000025283	Sat1	0.999241	8.7274e-12	1.08929e-09
ENSMUSG00000024910	Ctsw	1.01632	4.08076e-06	0.000104668
ENSMUSG00000058297	Spock2	1.01756	0.00308809	0.0219651
ENSMUSG00000000673	Haao	1.01969	3.47063e-12	4.84481e-10
ENSMUSG00000026879	Gsn	1.01979	2.30593e-08	1.15443e-06
ENSMUSG00000062545	Tlr12	1.02065	7.16501e-06	0.000163395
ENSMUSG00000034401	Spata6	1.02161	9.06645e-05	0.00132205
ENSMUSG00000037922	Bank1	1.02538	2.80122e-14	5.39434e-12
ENSMUSG00000005986	Ankrd13d	1.03576	2.00151e-07	7.58823e-06
ENSMUSG00000030789	Itgax	1.0361	5.68188e-06	0.000135694
ENSMUSG00000027605	Acss2	1.03686	0.00030998	0.00359586
ENSMUSG00000022701	2610015P09Rik	1.03728	1.83163e-05	0.000358987
ENSMUSG00000030060	Hmces	1.04568	0.00081714	0.00796909
ENSMUSG00000022901	Cd86	1.04704	1.60862e-11	1.85864e-09
ENSMUSG00000050600	Zfp831	1.04914	6.10169e-06	0.000143519
ENSMUSG00000042724	Map3k9	1.05408	2.60022e-10	2.16068e-08
ENSMUSG00000035640	Dos	1.05944	5.85866e-07	1.99096e-05
ENSMUSG00000087150	BC064078	1.05991	3.18346e-05	0.000558925
ENSMUSG00000046688	Tifa	1.06457	1.18029e-07	4.88711e-06
ENSMUSG00000035299	Mid1	1.06551	0.000510242	0.0054385
ENSMUSG00000060376	Bckdha	1.0669	2.95342e-09	1.86619e-07
ENSMUSG00000040957	Cables1	1.06989	1.71538e-08	9.12764e-07
ENSMUSG00000019864	Rtn4ip1	1.0702	6.10133e-12	7.95928e-10
ENSMUSG00000002007	Srpk3	1.07505	3.52439e-05	0.000609955
ENSMUSG00000000617	Grm6	1.07762	0.00593951	0.0360832
ENSMUSG00000020577	Tspan13	1.07766	1.40724e-11	1.67378e-09
ENSMUSG00000060419	Rps16-ps2	1.07769	0.00124039	0.0110681
ENSMUSG00000028549	Itgb3bp	1.07776	0.00124482	0.0110963
ENSMUSG00000073405	C920025E04Rik	1.08276	4.99591e-10	3.86329e-08
ENSMUSG00000097233	Gm17552	1.08324	0.00292874	0.0211371
ENSMUSG00000032177	Pde4a	1.08861	1.60321e-07	6.315e-06
ENSMUSG00000019806	Aig1	1.09092	3.56719e-05	0.000615422
ENSMUSG00000043004	Gng2	1.09134	2.39889e-09	1.54805e-07
ENSMUSG00000062646	Ganc	1.09214	5.77987e-10	4.2757e-08
ENSMUSG00000040430	Pitpnc1	1.09925	1.39614e-09	9.51573e-08
ENSMUSG00000041189	Chrnb1	1.09947	0.00782694	0.0444345
ENSMUSG00000078771	Evi2a	1.1034	2.1268e-06	5.97276e-05
ENSMUSG00000021895	Arhgef3	1.10364	1.80801e-16	5.34994e-14
ENSMUSG00000038295	Atg9b	1.10541	0.00501945	0.0318994
ENSMUSG00000009092	Derl3	1.10555	6.21623e-08	2.79316e-06
ENSMUSG00000028392	Bspry	1.10813	0.00481557	0.0309114
ENSMUSG00000020592	Sdc1	1.11074	7.02741e-11	6.71311e-09
ENSMUSG00000079455	Gm16026	1.11113	8.63837e-09	4.89723e-07
ENSMUSG00000040466	Blvrb	1.11117	7.34691e-10	5.297e-08
ENSMUSG00000024055	Cyp4f13	1.11199	3.77414e-05	0.000641245
ENSMUSG00000048731	Ggnbp1	1.11299	9.91796e-05	0.0014206
ENSMUSG00000026489	Adck3	1.11353	7.74488e-07	2.53948e-05
ENSMUSG00000047881	Rell1	1.11575	0.00191919	0.0155952
ENSMUSG00000021728	Emb	1.11711	6.22503e-07	2.08624e-05
ENSMUSG00000005125	Ndrg1	1.12043	4.32416e-09	2.63622e-07
ENSMUSG00000000753	Serpinf1	1.12108	1.17686e-05	0.000248308
ENSMUSG00000040189	Ccdc114	1.12242	0.00291473	0.0210736
ENSMUSG00000023034	Nr4a1	1.12303	1.30922e-14	2.64725e-12
ENSMUSG00000041132	N4bp2l1	1.12399	6.59259e-05	0.00101114
ENSMUSG00000073968	Trim68	1.12601	0.000207614	0.00259936
ENSMUSG00000036278	Macrod1	1.12816	9.83143e-05	0.00141489
ENSMUSG00000027863	Cd2	1.1282	1.79128e-20	1.03485e-17
ENSMUSG00000026068	Il18rap	1.1293	0.00015919	0.00208562
ENSMUSG00000022075	Rhobtb2	1.1304	1.52559e-12	2.22994e-10
ENSMUSG00000029864	Gstk1	1.13281	0.0082714	0.046329
ENSMUSG00000034177	Rnf43	1.13535	0.000741704	0.0073516
ENSMUSG00000029204	Rhoh	1.13585	2.13027e-16	6.15343e-14
ENSMUSG00000028927	Padi2	1.13858	2.26142e-11	2.51702e-09
ENSMUSG00000024008	Cpne5	1.13937	0.000813191	0.00793695
ENSMUSG00000052605	Isoc2b	1.1394	0.00379365	0.0258565
ENSMUSG00000095079	Igha	1.13979	8.34454e-07	2.68531e-05
ENSMUSG00000020284	1810043G02Rik	1.14124	0.000163386	0.00212911
ENSMUSG00000052749	Trim30b	1.14187	0.000124881	0.00171
ENSMUSG00000005397	Nid1	1.15125	4.18689e-05	0.000692979
ENSMUSG00000053964	Lgals4	1.15249	0.000121498	0.00166933
ENSMUSG00000061143	Maml3	1.1538	0.00360896	0.024849
ENSMUSG00000001663	Gstt1	1.15736	1.57886e-05	0.000316607
ENSMUSG00000074923	Pak6	1.15866	0.00367852	0.0252277
ENSMUSG00000036948	BC037034	1.15883	2.85363e-05	0.000512134
ENSMUSG00000047281	Sfn	1.1605	6.45523e-15	1.39848e-12
ENSMUSG00000033213	AA467197	1.16064	0.00113632	0.010311
ENSMUSG00000019944	Rhobtb1	1.16297	7.30708e-08	3.21194e-06
ENSMUSG00000037949	Ano10	1.16671	4.67444e-08	2.18116e-06
ENSMUSG00000020798	Spns3	1.17023	0.00729382	0.0422179
ENSMUSG00000040714	Klc3	1.17088	1.29599e-05	0.00027108
ENSMUSG00000034799	Unc13a	1.17558	9.02384e-08	3.85483e-06
ENSMUSG00000048965	Mrgpre	1.17835	1.96381e-05	0.00037665
ENSMUSG00000097439	Gm16754	1.17893	2.12621e-05	0.000404314
ENSMUSG00000030149	Klrk1	1.17935	0.000512795	0.00545722
ENSMUSG00000026814	Eng	1.18295	1.75795e-05	0.000347919
ENSMUSG00000031431	Tsc22d3	1.18732	9.01315e-06	0.000199176
ENSMUSG00000027562	Car2	1.19913	0.00112195	0.0102342
ENSMUSG00000092060	Bend4	1.19992	2.28383e-05	0.000427584
ENSMUSG00000003153	Slc2a3	1.20037	9.12541e-09	5.10182e-07
ENSMUSG00000003378	Grik5	1.20056	2.06576e-07	7.73512e-06
ENSMUSG00000022900	Ildr1	1.20164	3.43681e-08	1.65546e-06
ENSMUSG00000029185	Fam114a1	1.20591	0.00698202	0.0408812
ENSMUSG00000037202	Prf1	1.21001	3.58255e-09	2.21753e-07
ENSMUSG00000026072	Il1r1	1.21137	5.18969e-05	0.000827944
ENSMUSG00000056515	Rab31	1.21397	1.87153e-08	9.70317e-07
ENSMUSG00000026471	Mr1	1.21735	0.00133337	0.0117904
ENSMUSG00000028211	Trp53inp1	1.21935	9.21071e-18	3.2866e-15
ENSMUSG00000034156	Bzrap1	1.21992	7.42236e-14	1.2864e-11
ENSMUSG00000071266	Zfp946	1.22339	0.00314918	0.0223035
ENSMUSG00000051427	Ccdc157	1.22363	3.01884e-06	8.0317e-05
ENSMUSG00000020424	Gatsl3	1.22717	1.81515e-06	5.24319e-05
ENSMUSG00000028957	Per3	1.23082	0.00226479	0.0175009
ENSMUSG00000079227	Ccr5	1.23158	2.05303e-08	1.04215e-06
ENSMUSG00000089762	Ier5l	1.23651	1.19843e-11	1.43954e-09
ENSMUSG00000038352	Arl5c	1.24208	5.25161e-21	3.18563e-18
ENSMUSG00000022132	Cldn10	1.24503	0.00112291	0.0102353
ENSMUSG00000042675	Ypel3	1.24557	5.7052e-16	1.50468e-13
[truncated: 231 more rows]
