# Supplementary material for: CTCF orchestrates the germinal centre transcriptional program and prevents premature plasma cell differentiation
Source: Nat Commun. 2017 Jul 5;8:16067. doi: 10.1038/ncomms16067 (PMC5504274; doi:10.1038/ncomms16067)
Supplement: Supplementary Data 2 [file ncomms16067-s3.xlsx]

## Sheet: Supplementary Data 2
Ensembl ID	MGI Symbol	log FoldChange (CTCFfl/fl vs CTCFfl/+)	P.Value	adj.P.Value
ENSMUSG00000040715	Rsc1a1	-3.74544	5.61418e-08	5.18491e-05
ENSMUSG00000069972	Rps13-ps2	-3.39999	6.45137e-06	0.00352069
ENSMUSG00000054072	Iigp1	-2.82053	2.74556e-10	8.24081e-07
ENSMUSG00000066363	Serpina3f	-1.62915	1.18117e-13	4.72703e-10
ENSMUSG00000078922	Tgtp1	-1.37395	2.8683e-09	5.73947e-06
ENSMUSG00000084834	4930565N06Rik	-1.33016	0.000101726	0.0294874
ENSMUSG00000065037	Rn7sk	-0.940817	5.3902e-09	8.08934e-06
ENSMUSG00000036948	BC037034	-0.916666	3.28929e-05	0.0127391
ENSMUSG00000053541	Gm4759	-0.884914	1.02569e-06	0.000788046
ENSMUSG00000101776	Gm28268	-0.879924	4.43275e-06	0.00313056
ENSMUSG00000050357	Rltpr	-0.873995	1.213e-24	1.45633e-20
ENSMUSG00000005698	Ctcf	-0.847404	1.35217e-22	8.11708e-19
ENSMUSG00000022584	Ly6c2	-0.846795	0.000111297	0.0303689
ENSMUSG00000100768	Gm29055	-0.827412	1.11508e-05	0.00535507
ENSMUSG00000092341	Malat1	-0.648586	7.48185e-05	0.0230326
ENSMUSG00000061331	Gm17132	-0.634296	0.000103154	0.0294874
ENSMUSG00000041481	Serpina3g	-0.626513	5.32903e-09	8.08934e-06
ENSMUSG00000089855	Gm15662	-0.606142	1.0502e-06	0.000788046
ENSMUSG00000079362	Gbp6	-0.591579	7.10617e-06	0.00370942
ENSMUSG00000028037	Ifi44	-0.585261	5.78783e-05	0.0187807
ENSMUSG00000085328	Gm17131	-0.561721	6.31004e-06	0.00352069
ENSMUSG00000097695	Gm26905	-0.546685	3.2465e-05	0.0127391
ENSMUSG00000021223	Papln	-0.538792	0.00012363	0.0321646
ENSMUSG00000004110	Cacna1e	-0.536051	8.65823e-06	0.00433128
ENSMUSG00000028270	Gbp2	-0.534872	0.000106463	0.0297255
ENSMUSG00000078921	Tgtp2	-0.492873	0.000121691	0.0321646
ENSMUSG00000028217	Cdh17	-0.476612	1.89077e-05	0.00810734
ENSMUSG00000078853	Igtp	-0.474003	6.38836e-06	0.00352069
ENSMUSG00000026832	Cytip	-0.464781	4.30473e-05	0.0147665
ENSMUSG00000040253	Gbp7	-0.458535	5.13179e-08	5.13436e-05
ENSMUSG00000097971	Gm26917	-0.429896	1.37401e-05	0.00610976
ENSMUSG00000027514	Zbp1	-0.421999	2.69201e-05	0.0111449
ENSMUSG00000026814	Eng	-0.408708	6.00933e-05	0.0189863
ENSMUSG00000021990	Spata13	-0.386402	6.0886e-06	0.00352069
ENSMUSG00000040264	Gbp5	-0.385833	1.20185e-05	0.00554977
ENSMUSG00000074151	Nlrc5	-0.368612	0.000143334	0.0351197
ENSMUSG00000022901	Cd86	-0.333951	0.000139847	0.0349792
ENSMUSG00000050628	Ubald2	-0.331041	5.43922e-05	0.0181398
ENSMUSG00000000903	Vpreb3	0.352133	0.000101125	0.0294874
ENSMUSG00000049422	Chchd10	0.361873	3.42532e-05	0.0128514
ENSMUSG00000022742	Cpox	0.401719	0.000208115	0.0499725
ENSMUSG00000030630	Fah	0.423557	6.39929e-06	0.00352069
ENSMUSG00000037868	Egr2	0.424325	4.22335e-05	0.0147665
ENSMUSG00000053604	Rpia	0.448608	4.45912e-08	4.86692e-05
ENSMUSG00000038539	Atf5	0.562264	9.27624e-09	1.23745e-05
ENSMUSG00000030257	Srgap3	0.732361	0.000125915	0.0321646
ENSMUSG00000058297	Spock2	0.81719	2.5412e-09	5.73947e-06
ENSMUSG00000063954	Hist2h2aa1	2.37852	6.94381e-07	0.000595481
ENSMUSG00000006154	Eps8l1	3.80832	2.5207e-08	3.02635e-05
ENSMUSG00000100173		4.45013	3.97384e-05	0.0144576
Supplementary Data 2. List of genes differentially expressed between CTCFfl/fl and CTCFfl/+ hCD2+ sorted B cells stimulated for 48h in the presence of LPS/IL4.
